# Supplementary material for: 3-Anilino-1-ferrocenylpropan-1-one
Source: Acta Crystallogr Sect E Struct Rep Online. 2012 Jan 31;68(Pt 2):m229. doi: 10.1107/S1600536812003492 (PMC3274941; doi:10.1107/S1600536812003492)
Supplement: Supplementary file 1 [file e-68-0m229-sup1.cif]

##############################################################################
#                                                                            #
# This CIF contains the data in a paper accepted for publication in          #
# Acta Crystallographica Section E. It conforms to the requirements of       #
# Notes for Authors for Acta Crystallographica Section E, and has been       #
# peer reviewed under the auspices of the IUCr Commission on Journals.       #
#                                                                            #
# Full details of the Crystallographic Information File format               #
# are given in the paper "The Crystallographic Information File (CIF):       #
# a New Standard Archive File for Crystallography" by S. R. Hall, F. H.      #
# Allen and I. D. Brown [Acta Cryst. (1991), A47, 655-685].                  #
#                                                                            #
# The current version of the core CIF dictionary is obtainable from          #
# ftp://ftp.iucr.org/pub/cif_core.dic.                                       #
#                                                                            #
# Software is freely available for graphical display of the structure(s)     #
# in this CIF. For information consult the CIF software page                 #
# http://www.iucr.org/resources/cif/software.                                #
#                                                                            #
# This file may be used for bona fide research purposes within the           #
# scientific community so long as proper attribution is given to the journal # 
# article from which it was obtained.                                        #
#                                                                            #
##############################################################################
data_I
_audit_creation_method     SHELXL-97
_chemical_name_systematic
;
3-Anilino-1-ferrocenylpropan-1-one
;
_chemical_name_common     ?
_chemical_formula_moiety     'C19 H19 Fe N O'
_chemical_formula_sum     'C19 H19 Fe N O'
_chemical_formula_iupac     '[Fe (C5 H5) (C14 H14 N O)]'
_chemical_formula_weight     333.20
_chemical_melting_point     ?
_symmetry_cell_setting     triclinic
_symmetry_space_group_name_H-M     'P -1'
_symmetry_space_group_name_Hall     '-P 1'
loop_
    _symmetry_equiv_pos_as_xyz
    'x, y, z'
    '-x, -y, -z'
_cell_length_a     7.605(3)
_cell_length_b     9.748(3)
_cell_length_c     12.098(4)
_cell_angle_alpha     86.036(4)
_cell_angle_beta     73.869(4)
_cell_angle_gamma     68.684(3)
_cell_volume     802.1(5)
_cell_formula_units_Z     2
_cell_measurement_reflns_used     25
_cell_measurement_theta_min     10.32
_cell_measurement_theta_max     15.44
_cell_measurement_temperature     293(2)
_exptl_crystal_description     prismatic
_exptl_crystal_colour     orange
_exptl_crystal_size_max     0.26
_exptl_crystal_size_mid     0.25
_exptl_crystal_size_min     0.18
_exptl_crystal_density_diffrn     1.380
_exptl_crystal_density_meas     ?
_exptl_crystal_density_method     'not measured'
_exptl_crystal_F_000     348
_exptl_absorpt_coefficient_mu     0.941
_exptl_absorpt_correction_type     none
_exptl_absorpt_process_details     ?
_exptl_absorpt_correction_T_min     ?
_exptl_absorpt_correction_T_max     ?
_exptl_special_details
;
;
_diffrn_ambient_temperature     293(2)
_diffrn_radiation_type     MoK\a
_diffrn_radiation_wavelength     0.71073
_diffrn_radiation_source     'fine-focus sealed tube'
_diffrn_radiation_monochromator     graphite
_diffrn_measurement_device_type     'Enraf--Nonius CAD-4'
_diffrn_measurement_method     \w/2\q
_diffrn_detector_area_resol_mean     ?
_diffrn_reflns_number     3395
_diffrn_reflns_av_R_equivalents     0.0173
_diffrn_reflns_av_sigmaI/netI     0.0366
_diffrn_reflns_theta_min     1.75
_diffrn_reflns_theta_max     25.97
_diffrn_reflns_theta_full     25.97
_diffrn_measured_fraction_theta_max     1.000
_diffrn_measured_fraction_theta_full     1.000
_diffrn_reflns_limit_h_min     0
_diffrn_reflns_limit_h_max     9
_diffrn_reflns_limit_k_min     -11
_diffrn_reflns_limit_k_max     11
_diffrn_reflns_limit_l_min     -14
_diffrn_reflns_limit_l_max     14
_diffrn_standards_number     3
_diffrn_standards_interval_count     ?
_diffrn_standards_interval_time     60
_diffrn_standards_decay_%     0
_refine_special_details     ?
_reflns_number_total     3143
_reflns_number_gt     2449
_reflns_threshold_expression     I>2\s(I)
_refine_ls_structure_factor_coef     Fsqd
_refine_ls_matrix_type     full
_refine_ls_R_factor_all     0.0509
_refine_ls_R_factor_gt     0.0336
_refine_ls_wR_factor_gt     0.0863
_refine_ls_wR_factor_ref     0.0910
_refine_ls_goodness_of_fit_ref     1.050
_refine_ls_restrained_S_all     1.050
_refine_ls_number_reflns     3143
_refine_ls_number_parameters     203
_refine_ls_number_restraints     0
_refine_ls_hydrogen_treatment     mixed
_refine_ls_weighting_scheme     calc
_refine_ls_weighting_details
         'calc w=1/[\s^2^(Fo^2^)+(0.0483P)^2^+0.0454P] where P=(Fo^2^+2Fc^2^)/3'
_atom_sites_solution_hydrogens     geom
_atom_sites_solution_primary     direct
_atom_sites_solution_secondary     difmap
_refine_ls_shift/su_max     0.001
_refine_ls_shift/su_mean     0.000
_refine_diff_density_max     0.213
_refine_diff_density_min     -0.205
_refine_ls_extinction_method     none
_refine_ls_extinction_coef     ?
loop_
    _atom_type_symbol
    _atom_type_description
    _atom_type_scat_dispersion_real
    _atom_type_scat_dispersion_imag
    _atom_type_scat_source
    'C' 'C' 0.0033 0.0016
                         'International Tables Vol C Tables 4.2.6.8 and 6.1.1.4'
    'H' 'H' 0.0000 0.0000
                         'International Tables Vol C Tables 4.2.6.8 and 6.1.1.4'
    'N' 'N' 0.0061 0.0033
                         'International Tables Vol C Tables 4.2.6.8 and 6.1.1.4'
    'O' 'O' 0.0106 0.0060
                         'International Tables Vol C Tables 4.2.6.8 and 6.1.1.4'
    'Fe' 'Fe' 0.3463 0.8444
                         'International Tables Vol C Tables 4.2.6.8 and 6.1.1.4'
_computing_data_collection     'CAD-4 Software (Enraf--Nonius, 1989)'
_computing_cell_refinement     'CAD-4 Software (Enraf--Nonius, 1989)'
_computing_data_reduction     'CAD-4 Software (Enraf--Nonius, 1989)'
_computing_structure_solution     'SHELXS97 (Sheldrick, 2008)'
_computing_structure_refinement     'SHELXL97 (Sheldrick, 2008)'
_computing_molecular_graphics
            'ORTEP-3 (Farrugia, 1997) and POV-RAY (Persistence of Vision, 2004)'
_computing_publication_material
        'WinGX (Farrugia, 1999), PLATON (Spek, 2009) and PARST (Nardelli, 1995)'
loop_
    _atom_site_type_symbol
    _atom_site_label
    _atom_site_fract_x
    _atom_site_fract_y
    _atom_site_fract_z
    _atom_site_U_iso_or_equiv
    _atom_site_adp_type
    _atom_site_calc_flag
    _atom_site_refinement_flags
    _atom_site_occupancy
    _atom_site_symmetry_multiplicity
    _atom_site_disorder_assembly
    _atom_site_disorder_group
    Fe Fe01 -0.00076(5) 0.31825(3) 0.71233(3) 0.04475(12) Uani d . 1 1 . .
    O O1 0.2742(2) 0.01729(17) 0.48442(13) 0.0510(4) Uani d . 1 1 . .
    N N1 0.4975(3) -0.2119(2) 0.64319(17) 0.0458(4) Uani d . 1 1 . .
    C C1 -0.0181(3) 0.1691(2) 0.61151(18) 0.0394(5) Uani d . 1 1 . .
    C C2 -0.1759(3) 0.2006(2) 0.7152(2) 0.0461(5) Uani d . 1 1 . .
    H H2 -0.2000 0.1326 0.7695 0.055 Uiso calc R 1 1 . .
    C C3 -0.2883(3) 0.3525(3) 0.7207(2) 0.0546(6) Uani d . 1 1 . .
    H H3 -0.3992 0.4020 0.7792 0.065 Uiso calc R 1 1 . .
    C C4 -0.2033(4) 0.4165(3) 0.6219(2) 0.0569(6) Uani d . 1 1 . .
    H H4 -0.2493 0.5155 0.6046 0.068 Uiso calc R 1 1 . .
    C C5 -0.0372(4) 0.3057(2) 0.5537(2) 0.0480(5) Uani d . 1 1 . .
    H H5 0.0449 0.3187 0.4841 0.058 Uiso calc R 1 1 . .
    C C6 0.2740(5) 0.2429(4) 0.7347(4) 0.0846(10) Uani d . 1 1 . .
    H H6 0.3757 0.1568 0.7017 0.102 Uiso calc R 1 1 . .
    C C7 0.1301(8) 0.2555(5) 0.8412(4) 0.1119(16) Uani d . 1 1 . .
    H H7 0.1189 0.1796 0.8904 0.134 Uiso calc R 1 1 . .
    C C8 0.0069(6) 0.4060(5) 0.8582(3) 0.0975(13) Uani d . 1 1 . .
    H H8 -0.0997 0.4477 0.9214 0.117 Uiso calc R 1 1 . .
    C C9 0.0746(5) 0.4800(4) 0.7630(3) 0.0807(9) Uani d . 1 1 . .
    H H9 0.0199 0.5801 0.7512 0.097 Uiso calc R 1 1 . .
    C C10 0.2371(4) 0.3796(4) 0.6889(3) 0.0771(9) Uani d . 1 1 . .
    H H10 0.3096 0.4016 0.6191 0.093 Uiso calc R 1 1 . .
    C C11 0.1447(3) 0.0293(2) 0.57366(17) 0.0373(4) Uani d . 1 1 . .
    C C12 0.1448(3) -0.1032(2) 0.64668(18) 0.0402(5) Uani d . 1 1 . .
    H H12B 0.0398 -0.1334 0.6402 0.048 Uiso calc R 1 1 . .
    H H12A 0.1188 -0.0752 0.7267 0.048 Uiso calc R 1 1 . .
    C C13 0.3384(3) -0.2331(2) 0.61176(19) 0.0451(5) Uani d . 1 1 . .
    H H13A 0.3196 -0.3206 0.6478 0.054 Uiso calc R 1 1 . .
    H H13B 0.3752 -0.2501 0.5290 0.054 Uiso calc R 1 1 . .
    C C14 0.5038(3) -0.2122(2) 0.75672(19) 0.0414(5) Uani d . 1 1 . .
    C C15 0.3963(4) -0.2745(3) 0.8440(2) 0.0554(6) Uani d . 1 1 . .
    H H15 0.3092 -0.3121 0.8283 0.066 Uiso calc R 1 1 . .
    C C16 0.4193(4) -0.2805(4) 0.9544(2) 0.0714(8) Uani d . 1 1 . .
    H H16 0.3476 -0.3232 1.0116 0.086 Uiso calc R 1 1 . .
    C C17 0.5448(5) -0.2254(4) 0.9813(2) 0.0772(9) Uani d . 1 1 . .
    H H17 0.5602 -0.2317 1.0553 0.093 Uiso calc R 1 1 . .
    C C18 0.6488(4) -0.1596(3) 0.8953(2) 0.0681(7) Uani d . 1 1 . .
    H H18 0.7327 -0.1197 0.9122 0.082 Uiso calc R 1 1 . .
    C C19 0.6284(3) -0.1532(3) 0.7854(2) 0.0519(6) Uani d . 1 1 . .
    H H19 0.6989 -0.1088 0.7291 0.062 Uiso calc R 1 1 . .
    H H1N 0.546(3) -0.161(3) 0.600(2) 0.044(7) Uiso d . 1 1 . .
loop_
    _atom_site_aniso_label
    _atom_site_aniso_U_11
    _atom_site_aniso_U_22
    _atom_site_aniso_U_33
    _atom_site_aniso_U_12
    _atom_site_aniso_U_13
    _atom_site_aniso_U_23
    Fe01 0.04078(19) 0.04572(19) 0.0522(2) -0.01795(14) -0.01521(14)
                                                                    -0.00289(13)
    O1 0.0527(10) 0.0508(9) 0.0448(9) -0.0228(8) -0.0013(7) 0.0055(7)
    N1 0.0391(10) 0.0494(11) 0.0490(11) -0.0190(9) -0.0103(9) 0.0123(9)
    C1 0.0382(11) 0.0417(11) 0.0448(11) -0.0191(9) -0.0152(9) 0.0021(9)
    C2 0.0380(11) 0.0497(13) 0.0538(13) -0.0216(10) -0.0096(10) 0.0024(10)
    C3 0.0386(12) 0.0520(13) 0.0711(16) -0.0138(11) -0.0136(11) -0.0048(12)
    C4 0.0558(15) 0.0407(12) 0.0758(17) -0.0088(11) -0.0326(13) 0.0045(11)
    C5 0.0562(14) 0.0460(12) 0.0485(12) -0.0222(11) -0.0214(11) 0.0097(10)
    C6 0.0646(19) 0.077(2) 0.124(3) -0.0120(16) -0.056(2) -0.018(2)
    C7 0.167(4) 0.134(4) 0.114(3) -0.103(4) -0.109(3) 0.056(3)
    C8 0.095(3) 0.155(4) 0.068(2) -0.074(3) -0.0120(18) -0.038(2)
    C9 0.0660(19) 0.0687(18) 0.117(3) -0.0305(16) -0.0230(18) -0.0293(18)
    C10 0.0559(17) 0.091(2) 0.096(2) -0.0390(17) -0.0160(16) -0.0179(18)
    C11 0.0383(11) 0.0425(11) 0.0383(11) -0.0211(9) -0.0133(9) 0.0044(8)
    C12 0.0367(11) 0.0430(11) 0.0446(11) -0.0193(9) -0.0110(9) 0.0064(9)
    C13 0.0473(13) 0.0392(11) 0.0501(12) -0.0178(10) -0.0124(10) 0.0022(9)
    C14 0.0320(10) 0.0373(10) 0.0487(12) -0.0079(9) -0.0080(9) 0.0049(9)
    C15 0.0509(14) 0.0659(15) 0.0574(14) -0.0319(12) -0.0152(11) 0.0138(12)
    C16 0.0685(19) 0.100(2) 0.0539(15) -0.0450(17) -0.0138(13) 0.0213(15)
    C17 0.074(2) 0.111(3) 0.0522(15) -0.0374(18) -0.0210(14) 0.0063(16)
    C18 0.0594(17) 0.086(2) 0.0691(17) -0.0334(15) -0.0214(14) -0.0047(15)
    C19 0.0422(13) 0.0558(14) 0.0596(14) -0.0232(11) -0.0099(11) 0.0051(11)
_geom_special_details     ?
loop_
    _geom_bond_atom_site_label_1
    _geom_bond_atom_site_label_2
    _geom_bond_site_symmetry_2
    _geom_bond_distance
    _geom_bond_publ_flag
    Fe01 C7 . 2.021(3) ?
    Fe01 C1 . 2.023(2) ?
    Fe01 C5 . 2.031(2) ?
    Fe01 C6 . 2.037(3) ?
    Fe01 C8 . 2.038(3) ?
    Fe01 C2 . 2.042(2) ?
    Fe01 C9 . 2.043(3) ?
    Fe01 C10 . 2.046(3) ?
    Fe01 C4 . 2.051(2) ?
    Fe01 C3 . 2.063(3) ?
    O1 C11 . 1.221(2) ?
    N1 C14 . 1.387(3) ?
    N1 C13 . 1.449(3) ?
    N1 H1N . 0.80(2) ?
    C1 C2 . 1.434(3) ?
    C1 C5 . 1.439(3) ?
    C1 C11 . 1.464(3) ?
    C2 C3 . 1.410(3) ?
    C2 H2 . 0.9300 ?
    C3 C4 . 1.413(4) ?
    C3 H3 . 0.9300 ?
    C4 C5 . 1.413(3) ?
    C4 H4 . 0.9300 ?
    C5 H5 . 0.9300 ?
    C6 C10 . 1.369(5) ?
    C6 C7 . 1.420(6) ?
    C6 H6 . 0.9300 ?
    C7 C8 . 1.417(6) ?
    C7 H7 . 0.9300 ?
    C8 C9 . 1.392(5) ?
    C8 H8 . 0.9300 ?
    C9 C10 . 1.383(4) ?
    C9 H9 . 0.9300 ?
    C10 H10 . 0.9300 ?
    C11 C12 . 1.513(3) ?
    C12 C13 . 1.524(3) ?
    C12 H12B . 0.9700 ?
    C12 H12A . 0.9700 ?
    C13 H13A . 0.9700 ?
    C13 H13B . 0.9700 ?
    C14 C15 . 1.394(3) ?
    C14 C19 . 1.399(3) ?
    C15 C16 . 1.390(4) ?
    C15 H15 . 0.9300 ?
    C16 C17 . 1.369(4) ?
    C16 H16 . 0.9300 ?
    C17 C18 . 1.393(4) ?
    C17 H17 . 0.9300 ?
    C18 C19 . 1.375(4) ?
    C18 H18 . 0.9300 ?
    C19 H19 . 0.9300 ?
loop_
    _geom_angle_atom_site_label_1
    _geom_angle_atom_site_label_2
    _geom_angle_atom_site_label_3
    _geom_angle_site_symmetry_1
    _geom_angle_site_symmetry_3
    _geom_angle
    _geom_angle_publ_flag
    C7 Fe01 C1 . . 121.56(15) ?
    C7 Fe01 C5 . . 156.29(18) ?
    C1 Fe01 C5 . . 41.58(9) ?
    C7 Fe01 C6 . . 40.95(17) ?
    C1 Fe01 C6 . . 108.24(11) ?
    C5 Fe01 C6 . . 119.96(13) ?
    C7 Fe01 C8 . . 40.86(17) ?
    C1 Fe01 C8 . . 157.53(15) ?
    C5 Fe01 C8 . . 160.08(16) ?
    C6 Fe01 C8 . . 67.93(15) ?
    C7 Fe01 C2 . . 109.56(13) ?
    C1 Fe01 C2 . . 41.32(9) ?
    C5 Fe01 C2 . . 69.15(9) ?
    C6 Fe01 C2 . . 127.82(13) ?
    C8 Fe01 C2 . . 122.33(13) ?
    C7 Fe01 C9 . . 67.70(16) ?
    C1 Fe01 C9 . . 160.84(12) ?
    C5 Fe01 C9 . . 123.30(13) ?
    C6 Fe01 C9 . . 66.68(13) ?
    C8 Fe01 C9 . . 39.90(15) ?
    C2 Fe01 C9 . . 156.23(12) ?
    C7 Fe01 C10 . . 67.42(16) ?
    C1 Fe01 C10 . . 124.95(11) ?
    C5 Fe01 C10 . . 106.64(12) ?
    C6 Fe01 C10 . . 39.17(14) ?
    C8 Fe01 C10 . . 66.99(14) ?
    C2 Fe01 C10 . . 163.30(11) ?
    C9 Fe01 C10 . . 39.54(12) ?
    C7 Fe01 C4 . . 162.65(19) ?
    C1 Fe01 C4 . . 68.75(9) ?
    C5 Fe01 C4 . . 40.49(10) ?
    C6 Fe01 C4 . . 154.06(15) ?
    C8 Fe01 C4 . . 124.72(16) ?
    C2 Fe01 C4 . . 67.94(10) ?
    C9 Fe01 C4 . . 107.24(13) ?
    C10 Fe01 C4 . . 120.04(14) ?
    C7 Fe01 C3 . . 126.91(17) ?
    C1 Fe01 C3 . . 68.67(9) ?
    C5 Fe01 C3 . . 68.33(10) ?
    C6 Fe01 C3 . . 164.78(15) ?
    C8 Fe01 C3 . . 108.87(13) ?
    C2 Fe01 C3 . . 40.18(9) ?
    C9 Fe01 C3 . . 121.15(12) ?
    C10 Fe01 C3 . . 154.80(13) ?
    C4 Fe01 C3 . . 40.17(10) ?
    C14 N1 C13 . . 122.08(19) ?
    C14 N1 H1N . . 117.2(17) ?
    C13 N1 H1N . . 113.7(17) ?
    C2 C1 C5 . . 107.12(19) ?
    C2 C1 C11 . . 127.89(19) ?
    C5 C1 C11 . . 124.78(19) ?
    C2 C1 Fe01 . . 70.05(12) ?
    C5 C1 Fe01 . . 69.52(12) ?
    C11 C1 Fe01 . . 121.47(14) ?
    C3 C2 C1 . . 108.2(2) ?
    C3 C2 Fe01 . . 70.69(14) ?
    C1 C2 Fe01 . . 68.63(12) ?
    C3 C2 H2 . . 125.9 ?
    C1 C2 H2 . . 125.9 ?
    Fe01 C2 H2 . . 126.4 ?
    C2 C3 C4 . . 108.2(2) ?
    C2 C3 Fe01 . . 69.13(13) ?
    C4 C3 Fe01 . . 69.46(14) ?
    C2 C3 H3 . . 125.9 ?
    C4 C3 H3 . . 125.9 ?
    Fe01 C3 H3 . . 127.1 ?
    C5 C4 C3 . . 108.9(2) ?
    C5 C4 Fe01 . . 69.02(13) ?
    C3 C4 Fe01 . . 70.36(14) ?
    C5 C4 H4 . . 125.5 ?
    C3 C4 H4 . . 125.5 ?
    Fe01 C4 H4 . . 126.7 ?
    C4 C5 C1 . . 107.5(2) ?
    C4 C5 Fe01 . . 70.49(14) ?
    C1 C5 Fe01 . . 68.90(12) ?
    C4 C5 H5 . . 126.2 ?
    C1 C5 H5 . . 126.2 ?
    Fe01 C5 H5 . . 125.9 ?
    C10 C6 C7 . . 108.1(3) ?
    C10 C6 Fe01 . . 70.77(17) ?
    C7 C6 Fe01 . . 68.91(19) ?
    C10 C6 H6 . . 126.0 ?
    C7 C6 H6 . . 126.0 ?
    Fe01 C6 H6 . . 125.9 ?
    C8 C7 C6 . . 106.8(3) ?
    C8 C7 Fe01 . . 70.2(2) ?
    C6 C7 Fe01 . . 70.15(19) ?
    C8 C7 H7 . . 126.6 ?
    C6 C7 H7 . . 126.6 ?
    Fe01 C7 H7 . . 124.7 ?
    C9 C8 C7 . . 107.4(3) ?
    C9 C8 Fe01 . . 70.27(17) ?
    C7 C8 Fe01 . . 68.94(18) ?
    C9 C8 H8 . . 126.3 ?
    C7 C8 H8 . . 126.3 ?
    Fe01 C8 H8 . . 126.1 ?
    C10 C9 C8 . . 108.6(3) ?
    C10 C9 Fe01 . . 70.35(16) ?
    C8 C9 Fe01 . . 69.84(17) ?
    C10 C9 H9 . . 125.7 ?
    C8 C9 H9 . . 125.7 ?
    Fe01 C9 H9 . . 125.7 ?
    C6 C10 C9 . . 109.2(3) ?
    C6 C10 Fe01 . . 70.06(18) ?
    C9 C10 Fe01 . . 70.11(17) ?
    C6 C10 H10 . . 125.4 ?
    C9 C10 H10 . . 125.4 ?
    Fe01 C10 H10 . . 126.0 ?
    O1 C11 C1 . . 121.74(18) ?
    O1 C11 C12 . . 120.34(18) ?
    C1 C11 C12 . . 117.89(17) ?
    C11 C12 C13 . . 112.81(17) ?
    C11 C12 H12B . . 109.0 ?
    C13 C12 H12B . . 109.0 ?
    C11 C12 H12A . . 109.0 ?
    C13 C12 H12A . . 109.0 ?
    H12B C12 H12A . . 107.8 ?
    N1 C13 C12 . . 113.66(18) ?
    N1 C13 H13A . . 108.8 ?
    C12 C13 H13A . . 108.8 ?
    N1 C13 H13B . . 108.8 ?
    C12 C13 H13B . . 108.8 ?
    H13A C13 H13B . . 107.7 ?
    N1 C14 C15 . . 122.8(2) ?
    N1 C14 C19 . . 119.3(2) ?
    C15 C14 C19 . . 117.8(2) ?
    C16 C15 C14 . . 120.0(2) ?
    C16 C15 H15 . . 120.0 ?
    C14 C15 H15 . . 120.0 ?
    C17 C16 C15 . . 121.8(3) ?
    C17 C16 H16 . . 119.1 ?
    C15 C16 H16 . . 119.1 ?
    C16 C17 C18 . . 118.5(3) ?
    C16 C17 H17 . . 120.8 ?
    C18 C17 H17 . . 120.8 ?
    C19 C18 C17 . . 120.5(3) ?
    C19 C18 H18 . . 119.7 ?
    C17 C18 H18 . . 119.7 ?
    C18 C19 C14 . . 121.3(2) ?
    C18 C19 H19 . . 119.3 ?
    C14 C19 H19 . . 119.3 ?
loop_
    _geom_torsion_atom_site_label_1
    _geom_torsion_atom_site_label_2
    _geom_torsion_atom_site_label_3
    _geom_torsion_atom_site_label_4
    _geom_torsion_site_symmetry_1
    _geom_torsion_site_symmetry_2
    _geom_torsion_site_symmetry_3
    _geom_torsion_site_symmetry_4
    _geom_torsion
    _geom_torsion_publ_flag
    C7 Fe01 C1 C2 . . . . 84.1(2) ?
    C5 Fe01 C1 C2 . . . . -118.02(18) ?
    C6 Fe01 C1 C2 . . . . 127.09(18) ?
    C8 Fe01 C1 C2 . . . . 50.9(4) ?
    C9 Fe01 C1 C2 . . . . -161.7(3) ?
    C10 Fe01 C1 C2 . . . . 167.13(16) ?
    C4 Fe01 C1 C2 . . . . -80.32(15) ?
    C3 Fe01 C1 C2 . . . . -37.06(14) ?
    C7 Fe01 C1 C5 . . . . -157.9(2) ?
    C6 Fe01 C1 C5 . . . . -114.89(18) ?
    C8 Fe01 C1 C5 . . . . 168.9(3) ?
    C2 Fe01 C1 C5 . . . . 118.02(18) ?
    C9 Fe01 C1 C5 . . . . -43.7(4) ?
    C10 Fe01 C1 C5 . . . . -74.85(19) ?
    C4 Fe01 C1 C5 . . . . 37.70(14) ?
    C3 Fe01 C1 C5 . . . . 80.96(15) ?
    C7 Fe01 C1 C11 . . . . -38.9(3) ?
    C5 Fe01 C1 C11 . . . . 119.0(2) ?
    C6 Fe01 C1 C11 . . . . 4.1(2) ?
    C8 Fe01 C1 C11 . . . . -72.1(4) ?
    C2 Fe01 C1 C11 . . . . -122.9(2) ?
    C9 Fe01 C1 C11 . . . . 75.4(4) ?
    C10 Fe01 C1 C11 . . . . 44.2(2) ?
    C4 Fe01 C1 C11 . . . . 156.73(19) ?
    C3 Fe01 C1 C11 . . . . -160.01(19) ?
    C5 C1 C2 C3 . . . . -0.1(2) ?
    C11 C1 C2 C3 . . . . 174.7(2) ?
    Fe01 C1 C2 C3 . . . . 59.83(16) ?
    C5 C1 C2 Fe01 . . . . -59.92(15) ?
    C11 C1 C2 Fe01 . . . . 114.9(2) ?
    C7 Fe01 C2 C3 . . . . 124.5(2) ?
    C1 Fe01 C2 C3 . . . . -119.5(2) ?
    C5 Fe01 C2 C3 . . . . -80.70(16) ?
    C6 Fe01 C2 C3 . . . . 166.91(19) ?
    C8 Fe01 C2 C3 . . . . 81.0(2) ?
    C9 Fe01 C2 C3 . . . . 45.6(4) ?
    C10 Fe01 C2 C3 . . . . -159.0(4) ?
    C4 Fe01 C2 C3 . . . . -37.07(15) ?
    C7 Fe01 C2 C1 . . . . -115.9(2) ?
    C5 Fe01 C2 C1 . . . . 38.82(13) ?
    C6 Fe01 C2 C1 . . . . -73.6(2) ?
    C8 Fe01 C2 C1 . . . . -159.45(19) ?
    C9 Fe01 C2 C1 . . . . 165.2(3) ?
    C10 Fe01 C2 C1 . . . . -39.5(5) ?
    C4 Fe01 C2 C1 . . . . 82.46(14) ?
    C3 Fe01 C2 C1 . . . . 119.5(2) ?
    C1 C2 C3 C4 . . . . 0.1(3) ?
    Fe01 C2 C3 C4 . . . . 58.62(17) ?
    C1 C2 C3 Fe01 . . . . -58.54(15) ?
    C7 Fe01 C3 C2 . . . . -76.1(2) ?
    C1 Fe01 C3 C2 . . . . 38.08(14) ?
    C5 Fe01 C3 C2 . . . . 82.93(15) ?
    C6 Fe01 C3 C2 . . . . -43.0(5) ?
    C8 Fe01 C3 C2 . . . . -118.1(2) ?
    C9 Fe01 C3 C2 . . . . -160.32(17) ?
    C10 Fe01 C3 C2 . . . . 166.0(2) ?
    C4 Fe01 C3 C2 . . . . 120.0(2) ?
    C7 Fe01 C3 C4 . . . . 163.9(2) ?
    C1 Fe01 C3 C4 . . . . -81.92(15) ?
    C5 Fe01 C3 C4 . . . . -37.07(14) ?
    C6 Fe01 C3 C4 . . . . -163.0(4) ?
    C8 Fe01 C3 C4 . . . . 121.9(2) ?
    C2 Fe01 C3 C4 . . . . -120.0(2) ?
    C9 Fe01 C3 C4 . . . . 79.7(2) ?
    C10 Fe01 C3 C4 . . . . 46.0(3) ?
    C2 C3 C4 C5 . . . . 0.0(3) ?
    Fe01 C3 C4 C5 . . . . 58.38(17) ?
    C2 C3 C4 Fe01 . . . . -58.41(17) ?
    C7 Fe01 C4 C5 . . . . -168.4(4) ?
    C1 Fe01 C4 C5 . . . . -38.69(13) ?
    C6 Fe01 C4 C5 . . . . 49.5(3) ?
    C8 Fe01 C4 C5 . . . . 161.79(17) ?
    C2 Fe01 C4 C5 . . . . -83.30(15) ?
    C9 Fe01 C4 C5 . . . . 121.45(16) ?
    C10 Fe01 C4 C5 . . . . 80.33(17) ?
    C3 Fe01 C4 C5 . . . . -120.4(2) ?
    C7 Fe01 C4 C3 . . . . -48.0(5) ?
    C1 Fe01 C4 C3 . . . . 81.69(15) ?
    C5 Fe01 C4 C3 . . . . 120.4(2) ?
    C6 Fe01 C4 C3 . . . . 169.9(2) ?
    C8 Fe01 C4 C3 . . . . -77.8(2) ?
    C2 Fe01 C4 C3 . . . . 37.08(14) ?
    C9 Fe01 C4 C3 . . . . -118.17(17) ?
    C10 Fe01 C4 C3 . . . . -159.29(15) ?
    C3 C4 C5 C1 . . . . 0.0(3) ?
    Fe01 C4 C5 C1 . . . . 59.18(15) ?
    C3 C4 C5 Fe01 . . . . -59.20(17) ?
    C2 C1 C5 C4 . . . . 0.1(2) ?
    C11 C1 C5 C4 . . . . -174.96(19) ?
    Fe01 C1 C5 C4 . . . . -60.18(16) ?
    C2 C1 C5 Fe01 . . . . 60.26(15) ?
    C11 C1 C5 Fe01 . . . . -114.8(2) ?
    C7 Fe01 C5 C4 . . . . 171.4(3) ?
    C1 Fe01 C5 C4 . . . . 118.6(2) ?
    C6 Fe01 C5 C4 . . . . -157.43(17) ?
    C8 Fe01 C5 C4 . . . . -48.9(4) ?
    C2 Fe01 C5 C4 . . . . 80.04(16) ?
    C9 Fe01 C5 C4 . . . . -77.10(19) ?
    C10 Fe01 C5 C4 . . . . -117.04(17) ?
    C3 Fe01 C5 C4 . . . . 36.79(15) ?
    C7 Fe01 C5 C1 . . . . 52.8(4) ?
    C6 Fe01 C5 C1 . . . . 83.95(18) ?
    C8 Fe01 C5 C1 . . . . -167.5(3) ?
    C2 Fe01 C5 C1 . . . . -38.59(13) ?
    C9 Fe01 C5 C1 . . . . 164.27(14) ?
    C10 Fe01 C5 C1 . . . . 124.33(15) ?
    C4 Fe01 C5 C1 . . . . -118.6(2) ?
    C3 Fe01 C5 C1 . . . . -81.84(14) ?
    C7 Fe01 C6 C10 . . . . -119.1(3) ?
    C1 Fe01 C6 C10 . . . . 123.40(19) ?
    C5 Fe01 C6 C10 . . . . 79.4(2) ?
    C8 Fe01 C6 C10 . . . . -80.2(2) ?
    C2 Fe01 C6 C10 . . . . 165.22(17) ?
    C9 Fe01 C6 C10 . . . . -36.8(2) ?
    C4 Fe01 C6 C10 . . . . 44.6(3) ?
    C3 Fe01 C6 C10 . . . . -161.0(4) ?
    C1 Fe01 C6 C7 . . . . -117.5(2) ?
    C5 Fe01 C6 C7 . . . . -161.5(2) ?
    C8 Fe01 C6 C7 . . . . 38.9(2) ?
    C2 Fe01 C6 C7 . . . . -75.6(3) ?
    C9 Fe01 C6 C7 . . . . 82.3(2) ?
    C10 Fe01 C6 C7 . . . . 119.1(3) ?
    C4 Fe01 C6 C7 . . . . 163.8(3) ?
    C3 Fe01 C6 C7 . . . . -41.8(5) ?
    C10 C6 C7 C8 . . . . -0.8(3) ?
    Fe01 C6 C7 C8 . . . . -61.0(2) ?
    C10 C6 C7 Fe01 . . . . 60.2(2) ?
    C1 Fe01 C7 C8 . . . . -161.36(19) ?
    C5 Fe01 C7 C8 . . . . 160.3(3) ?
    C6 Fe01 C7 C8 . . . . 117.1(3) ?
    C2 Fe01 C7 C8 . . . . -117.2(2) ?
    C9 Fe01 C7 C8 . . . . 37.5(2) ?
    C10 Fe01 C7 C8 . . . . 80.4(2) ?
    C4 Fe01 C7 C8 . . . . -38.7(5) ?
    C3 Fe01 C7 C8 . . . . -75.5(3) ?
    C1 Fe01 C7 C6 . . . . 81.5(2) ?
    C5 Fe01 C7 C6 . . . . 43.2(4) ?
    C8 Fe01 C7 C6 . . . . -117.1(3) ?
    C2 Fe01 C7 C6 . . . . 125.7(2) ?
    C9 Fe01 C7 C6 . . . . -79.6(2) ?
    C10 Fe01 C7 C6 . . . . -36.69(19) ?
    C4 Fe01 C7 C6 . . . . -155.8(4) ?
    C3 Fe01 C7 C6 . . . . 167.35(18) ?
    C6 C7 C8 C9 . . . . 0.9(4) ?
    Fe01 C7 C8 C9 . . . . -60.0(2) ?
    C6 C7 C8 Fe01 . . . . 61.0(2) ?
    C7 Fe01 C8 C9 . . . . 118.6(3) ?
    C1 Fe01 C8 C9 . . . . 164.0(2) ?
    C5 Fe01 C8 C9 . . . . -38.0(5) ?
    C6 Fe01 C8 C9 . . . . 79.6(2) ?
    C2 Fe01 C8 C9 . . . . -158.67(18) ?
    C10 Fe01 C8 C9 . . . . 37.0(2) ?
    C4 Fe01 C8 C9 . . . . -74.5(2) ?
    C3 Fe01 C8 C9 . . . . -116.3(2) ?
    C1 Fe01 C8 C7 . . . . 45.4(4) ?
    C5 Fe01 C8 C7 . . . . -156.6(3) ?
    C6 Fe01 C8 C7 . . . . -39.0(2) ?
    C2 Fe01 C8 C7 . . . . 82.8(3) ?
    C9 Fe01 C8 C7 . . . . -118.6(3) ?
    C10 Fe01 C8 C7 . . . . -81.6(3) ?
    C4 Fe01 C8 C7 . . . . 166.9(2) ?
    C3 Fe01 C8 C7 . . . . 125.1(3) ?
    C7 C8 C9 C10 . . . . -0.7(4) ?
    Fe01 C8 C9 C10 . . . . -59.9(2) ?
    C7 C8 C9 Fe01 . . . . 59.2(2) ?
    C7 Fe01 C9 C10 . . . . 81.1(3) ?
    C1 Fe01 C9 C10 . . . . -41.8(5) ?
    C5 Fe01 C9 C10 . . . . -75.1(2) ?
    C6 Fe01 C9 C10 . . . . 36.5(2) ?
    C8 Fe01 C9 C10 . . . . 119.5(3) ?
    C2 Fe01 C9 C10 . . . . 169.2(3) ?
    C4 Fe01 C9 C10 . . . . -116.6(2) ?
    C3 Fe01 C9 C10 . . . . -158.2(2) ?
    C7 Fe01 C9 C8 . . . . -38.4(3) ?
    C1 Fe01 C9 C8 . . . . -161.3(3) ?
    C5 Fe01 C9 C8 . . . . 165.5(2) ?
    C6 Fe01 C9 C8 . . . . -83.0(3) ?
    C2 Fe01 C9 C8 . . . . 49.7(4) ?
    C10 Fe01 C9 C8 . . . . -119.5(3) ?
    C4 Fe01 C9 C8 . . . . 124.0(2) ?
    C3 Fe01 C9 C8 . . . . 82.3(3) ?
    C7 C6 C10 C9 . . . . 0.4(3) ?
    Fe01 C6 C10 C9 . . . . 59.4(2) ?
    C7 C6 C10 Fe01 . . . . -59.0(2) ?
    C8 C9 C10 C6 . . . . 0.2(4) ?
    Fe01 C9 C10 C6 . . . . -59.4(2) ?
    C8 C9 C10 Fe01 . . . . 59.6(2) ?
    C7 Fe01 C10 C6 . . . . 38.3(2) ?
    C1 Fe01 C10 C6 . . . . -75.3(2) ?
    C5 Fe01 C10 C6 . . . . -117.3(2) ?
    C8 Fe01 C10 C6 . . . . 82.8(3) ?
    C2 Fe01 C10 C6 . . . . -44.5(5) ?
    C9 Fe01 C10 C6 . . . . 120.2(3) ?
    C4 Fe01 C10 C6 . . . . -159.2(2) ?
    C3 Fe01 C10 C6 . . . . 168.4(3) ?
    C7 Fe01 C10 C9 . . . . -81.9(3) ?
    C1 Fe01 C10 C9 . . . . 164.5(2) ?
    C5 Fe01 C10 C9 . . . . 122.6(2) ?
    C6 Fe01 C10 C9 . . . . -120.2(3) ?
    C8 Fe01 C10 C9 . . . . -37.4(2) ?
    C2 Fe01 C10 C9 . . . . -164.7(4) ?
    C4 Fe01 C10 C9 . . . . 80.6(2) ?
    C3 Fe01 C10 C9 . . . . 48.2(4) ?
    C2 C1 C11 O1 . . . . -177.9(2) ?
    C5 C1 C11 O1 . . . . -3.9(3) ?
    Fe01 C1 C11 O1 . . . . -89.6(2) ?
    C2 C1 C11 C12 . . . . 4.3(3) ?
    C5 C1 C11 C12 . . . . 178.23(19) ?
    Fe01 C1 C11 C12 . . . . 92.5(2) ?
    O1 C11 C12 C13 . . . . 13.0(3) ?
    C1 C11 C12 C13 . . . . -169.09(17) ?
    C14 N1 C13 C12 . . . . 70.6(3) ?
    C11 C12 C13 N1 . . . . 72.3(2) ?
    C13 N1 C14 C15 . . . . 19.6(3) ?
    C13 N1 C14 C19 . . . . -163.0(2) ?
    N1 C14 C15 C16 . . . . 175.5(2) ?
    C19 C14 C15 C16 . . . . -1.9(4) ?
    C14 C15 C16 C17 . . . . 0.6(5) ?
    C15 C16 C17 C18 . . . . 1.1(5) ?
    C16 C17 C18 C19 . . . . -1.3(5) ?
    C17 C18 C19 C14 . . . . -0.1(4) ?
    N1 C14 C19 C18 . . . . -175.8(2) ?
    C15 C14 C19 C18 . . . . 1.7(4) ?
loop_
    _geom_hbond_atom_site_label_D
    _geom_hbond_atom_site_label_H
    _geom_hbond_atom_site_label_A
    _geom_hbond_site_symmetry_A
    _geom_hbond_distance_DH
    _geom_hbond_distance_HA
    _geom_hbond_distance_DA
    _geom_hbond_angle_DHA
    _geom_hbond_publ_flag
    N1 H1N O1 2_656 0.80(3) 2.30(3) 3.082(3) 164(2) y
    C19 H19 O1 2_656 0.93 2.65 3.425(3) 141 y
    C4 H4 N1 1_465 0.93 2.63 3.489(3) 153 y
data_global
_journal_date_recd_electronic     2012-01-18
_journal_date_accepted     2012-01-26
_journal_name_full     'Acta Crystallographica, Section E'
_journal_year     2012
_journal_volume     68
_journal_issue      2
_journal_page_first     m229
_journal_page_last     m229
_journal_paper_category     QM
_journal_paper_doi     10.1107/S1600536812003492
_journal_coeditor_code     BT5790
_publ_contact_author_name     'Leka Zorica'
_publ_contact_author_address
;
Faculty of Metallurgy and Technology
University of Montenegro
Cetinjski put bb
81000 Podgorica
Montenegro
Serbia
;
_publ_contact_author_email     zorica@ac.me
_publ_contact_author_fax     '+ 382 20 245 406'
_publ_contact_author_phone     '+ 382 20 245 406'
_publ_section_title
;
3-Anilino-1-ferrocenylpropan-1-one
;
loop_
    _publ_author_name
    _publ_author_footnote
    _publ_author_address
    "Leka, Zorica" .
;
Faculty of Metallurgy and Technology
University of Montenegro
Cetinjski put bb
81000 Podgorica
Montenegro
;
    "Novakovi\'c, Sla\/dana B." .
;
'Vin\<ca' Institute of Nuclear Sciences
Laboratory of Theoretical Physics and Condensed Matter Physics
PO Box 522
11001 Belgrade
Serbia
;
    "Stevanovi\'c, Dragana" .
;
Department of Chemistry, Faculty of Science
University of Kragujevac
R. Domanovi\'ca 12
34000 Kragujevac
Serbia
;
    "Bogdanovi\'c, Goran A." .
;
'Vin\<ca' Institute of Nuclear Sciences
Laboratory of Theoretical Physics and Condensed Matter Physics
PO Box 522
11001 Belgrade
Serbia
;
    "Vuki\'cevi\'c, Rastko D." .
;
Department of Chemistry, Faculty of Science
University of Kragujevac
R. Domanovi\'ca 12
34000 Kragujevac
Serbia
;
