# Supplementary material for: 3-Anilino-1-ferrocenylpropan-1-one
Source: Acta Crystallogr Sect E Struct Rep Online. 2012 Jan 31;68(Pt 2):m229. doi: 10.1107/S1600536812003492 (PMC3274941; doi:10.1107/S1600536812003492)
Supplement: Supplementary file 2 [file e-68-0m229-Isup2.hkl]

#
# h,k,l, Fc-squared, Fo-squared, sigma(Fo-squared) and status flag
#
data_I
_shelx_title ' kg_223 in P -1'
_shelx_refln_list_code          4
_shelx_F_calc_maximum      123.55
_exptl_crystal_F_000       348.00
_reflns_d_resolution_high  0.8116
 
loop_
 _symmetry_equiv_pos_as_xyz
 'x, y, z'
 '-x, -y, -z'
 
_cell_length_a     7.6052
_cell_length_b     9.7479
_cell_length_c    12.0981
_cell_angle_alpha  86.036
_cell_angle_beta   73.869
_cell_angle_gamma  68.684
 
_shelx_F_squared_multiplier     1.000
 
loop_
 _refln_index_h
 _refln_index_k
 _refln_index_l
 _refln_F_squared_calc
 _refln_F_squared_meas
 _refln_F_squared_sigma
 _refln_observed_status
   1   0   0     1627.17     1763.15     10.80 o
   2   0   0     1800.57     1905.41     16.37 o
   3   0   0     1484.71     1533.30     18.36 o
   4   0   0     1215.21     1276.37     19.87 o
   5   0   0      325.46      357.01     13.34 o
   6   0   0      474.46      468.76     16.72 o
   7   0   0      118.69      119.59      5.60 o
   8   0   0      117.52      112.79      6.11 o
  -8   1   0        9.12        8.54      7.59 o
  -7   1   0       21.40       14.49      4.14 o
  -6   1   0        8.55        0.49      7.59 o
  -5   1   0       79.58       80.76      4.12 o
  -4   1   0      245.00      253.10     10.53 o
  -3   1   0      733.55      763.01     14.14 o
  -2   1   0      688.22      717.82     11.37 o
  -1   1   0     1938.06     1889.73     13.63 o
   0   1   0       89.51       86.19      1.79 o
   1   1   0     1065.71     1203.97      9.05 o
   2   1   0      557.47      631.22      9.34 o
   3   1   0      253.55      273.19      8.07 o
   4   1   0      447.99      467.23     12.28 o
   5   1   0      259.39      264.06     11.55 o
   6   1   0       19.19       20.68      3.38 o
   7   1   0       14.27        8.50      3.67 o
   8   1   0       25.60       10.95      8.76 o
  -7   2   0        6.65        5.07      7.67 o
  -6   2   0      135.33      139.72      7.79 o
  -5   2   0      105.79      109.21      5.35 o
  -4   2   0      182.64      207.58      9.07 o
  -3   2   0      305.59      302.46     10.22 o
  -2   2   0     4978.23     5185.17     32.76 o
  -1   2   0     1258.42     1189.32     13.25 o
   0   2   0     8550.35     8129.01    187.86 o
   1   2   0       11.97        6.86      1.35 o
   2   2   0      401.42      453.56      8.49 o
   3   2   0      858.15      910.82     13.89 o
   4   2   0      608.09      674.62     14.16 o
   5   2   0      250.89      253.81     10.71 o
   6   2   0      344.42      353.47     14.60 o
   7   2   0        6.84        7.76      6.88 o
   8   2   0       40.45       38.85      4.34 o
  -7   3   0      107.32       98.94      6.02 o
  -6   3   0       36.35       28.95      4.11 o
  -5   3   0       93.32       86.40      4.60 o
  -4   3   0      489.10      492.89     15.51 o
  -3   3   0     1050.28      978.45     18.54 o
  -2   3   0       10.53       16.72      1.83 o
  -1   3   0     2120.62     2058.51     20.11 o
   0   3   0      573.71      593.73      8.41 o
   1   3   0     1746.70     1828.37     16.43 o
   2   3   0     1083.49     1119.95     13.93 o
   3   3   0     1249.16     1326.05     17.25 o
   4   3   0      710.96      685.77     14.45 o
   5   3   0      403.69      392.67     12.87 o
   6   3   0        6.17        7.99      6.84 o
   7   3   0      474.88      492.10     18.65 o
   8   3   0       33.03       42.52      4.40 o
  -6   4   0        0.38        3.54      3.36 o
  -5   4   0       58.34       47.72      4.14 o
  -4   4   0       17.13       14.16      3.18 o
  -3   4   0      215.37      209.02      9.34 o
  -2   4   0      157.79      156.06      7.08 o
  -1   4   0      328.63      300.38      9.54 o
   0   4   0      182.27      183.58      4.95 o
   1   4   0      322.64      316.10      8.61 o
   2   4   0      263.87      254.92      8.16 o
   3   4   0        0.03        4.05      3.45 o
   4   4   0        0.88        0.84      4.36 o
   5   4   0      102.84      123.39      5.22 o
   6   4   0       14.61        4.69      7.06 o
   7   4   0       19.47       23.01      3.38 o
   8   4   0        6.62        3.05      7.74 o
  -6   5   0       24.57       14.67      4.31 o
  -5   5   0       24.27       24.89      3.65 o
  -4   5   0        0.83        2.54      2.99 o
  -3   5   0      493.47      474.69     16.02 o
  -2   5   0      112.62      105.71      5.37 o
  -1   5   0      743.57      715.01     15.48 o
   0   5   0       10.03        9.52      1.59 o
   1   5   0     1475.79     1536.88     20.24 o
   2   5   0     2515.78     2581.11     26.17 o
   3   5   0      667.83      683.49     14.53 o
   4   5   0       47.44       54.93      2.99 o
   5   5   0      778.38      762.63     18.54 o
   6   5   0       61.14       73.22      3.80 o
   7   5   0      254.26      267.97     11.70 o
   8   5   0       86.10       99.67      5.37 o
  -5   6   0       44.16       51.89      4.64 o
  -4   6   0       48.48       49.11      4.27 o
  -3   6   0      297.10      250.27     11.79 o
  -2   6   0      272.52      278.96     12.43 o
  -1   6   0      542.94      495.24     14.73 o
   0   6   0      418.66      391.44      8.76 o
   1   6   0      387.27      371.87     11.86 o
   2   6   0      368.99      367.11     11.72 o
   3   6   0      859.20      837.71     17.19 o
   4   6   0      696.41      676.23     16.83 o
   5   6   0       41.52       37.54      3.49 o
   6   6   0      204.14      205.97     10.44 o
   7   6   0      143.90      143.83      7.79 o
   8   6   0       12.32       17.01      3.76 o
  -4   7   0        7.68        2.50      7.30 o
  -3   7   0       55.56       47.56      4.18 o
  -2   7   0        0.35        4.73      6.21 o
  -1   7   0      127.61      134.96      6.41 o
   0   7   0        5.81        6.40      2.44 o
   1   7   0        3.30        0.37      5.60 o
   2   7   0        6.23        1.41      5.66 o
   3   7   0      111.23      100.36      4.67 o
   4   7   0        9.09        9.27      3.05 o
   5   7   0      526.91      520.72     17.23 o
   6   7   0        0.85        0.49      6.39 o
   7   7   0       65.56       64.41      4.47 o
   8   7   0        6.20        3.27      6.94 o
  -4   8   0       28.05       36.65      4.23 o
  -3   8   0       35.83       36.68      4.07 o
  -2   8   0      186.76      194.38      9.14 o
  -1   8   0       59.47       68.00      4.11 o
   0   8   0      111.82      119.88      4.16 o
   1   8   0      592.57      638.74     18.54 o
   2   8   0      516.13      524.39     16.86 o
   3   8   0       71.43       74.11      3.87 o
   4   8   0      398.47      394.19     15.64 o
   5   8   0       42.35       41.63      3.94 o
   6   8   0      115.85      117.33      5.73 o
   7   8   0       50.93       49.55      4.42 o
   8   8   0       40.20       39.15      4.45 o
  -3   9   0        0.88        1.10      8.78 o
  -2   9   0       49.49       54.75      4.31 o
  -1   9   0       68.04       65.04      4.62 o
   0   9   0       81.50       85.89      3.31 o
   1   9   0       11.80        9.58      2.97 o
   2   9   0        0.63        2.41      5.97 o
   3   9   0        0.35        0.89      7.14 o
   4   9   0      172.30      157.04      8.58 o
   5   9   0        2.51        3.25      6.90 o
   6   9   0       94.85      104.19      5.38 o
   7   9   0       16.19       16.94      3.85 o
  -1  10   0       10.88       12.06      3.50 o
   0  10   0       30.21       38.43      3.22 o
   1  10   0       26.46       28.01      3.54 o
   2  10   0       45.34       41.74      4.18 o
   3  10   0        9.35        4.42      7.45 o
   4  10   0       85.76       77.78      5.02 o
   5  10   0        5.22       18.49      3.63 o
   6  10   0       62.86       58.18      4.82 o
   7  10   0       13.62       17.32      4.07 o
   0  11   0       45.64       47.80      3.52 o
   1  11   0       37.15       41.46      4.51 o
   2  11   0       62.51       76.23      4.95 o
   3  11   0       18.21       14.82      3.81 o
   4  11   0       98.36       87.62      5.44 o
   5  11   0       66.05       73.44      5.15 o
   6  11   0       46.12       48.56      4.75 o
  -6 -11   1        0.53        1.10      8.80 o
  -5 -11   1        1.45        3.85      3.83 o
  -4 -11   1       39.82       37.83      4.56 o
  -3 -11   1        4.56        0.93      7.39 o
  -2 -11   1        2.81        0.88      6.94 o
  -1 -11   1        2.73       13.87      3.23 o
   0 -11   1       12.88       11.93      2.68 o
  -7 -10   1       29.87       33.47      4.65 o
  -6 -10   1       51.92       58.46      5.06 o
  -5 -10   1      115.97      119.87      6.64 o
  -4 -10   1       28.38       33.29      4.18 o
  -3 -10   1       91.03       88.81      4.93 o
  -2 -10   1        5.57        9.31      3.29 o
  -1 -10   1       85.00      101.42      5.33 o
   0 -10   1       61.29       64.82      3.12 o
   1 -10   1       49.00       50.48      4.36 o
  -7  -9   1        4.86        3.54      3.85 o
  -6  -9   1       25.58       27.17      4.14 o
  -5  -9   1      347.38      343.91     16.12 o
  -4  -9   1       26.79       25.48      3.72 o
  -3  -9   1       50.22       43.76      3.80 o
  -2  -9   1      151.38      148.58      6.35 o
  -1  -9   1      177.23      176.64      9.20 o
   0  -9   1        1.08        4.16      4.26 o
   1  -9   1       29.61       39.86      3.49 o
   2  -9   1        1.81        2.50      6.59 o
   3  -9   1       24.14       16.92      4.25 o
  -8  -8   1        2.28        7.32      3.74 o
  -7  -8   1        0.54        0.86      6.88 o
  -6  -8   1       62.26       59.08      4.65 o
  -5  -8   1      127.96      126.09      6.24 o
  -4  -8   1        0.54        0.80      6.41 o
  -3  -8   1      174.54      186.77      9.25 o
  -2  -8   1       14.87        6.68      6.68 o
  -1  -8   1       80.00       85.12      4.07 o
   0  -8   1       20.83       18.25      2.29 o
   1  -8   1       61.76       63.47      4.03 o
   2  -8   1       47.61       52.09      3.98 o
   3  -8   1       49.64       55.13      4.22 o
   4  -8   1        2.25        0.93      7.37 o
  -8  -7   1       56.13       53.89      4.84 o
  -7  -7   1      233.05      231.03     12.50 o
  -6  -7   1      247.17      240.96     11.30 o
  -5  -7   1      337.83      361.96     14.80 o
  -4  -7   1      278.48      265.89     13.01 o
  -3  -7   1      354.67      328.27     13.01 o
  -2  -7   1      332.77      335.81     12.81 o
  -1  -7   1      494.20      501.45     15.28 o
   0  -7   1      391.41      362.72      9.68 o
   1  -7   1      890.23      876.87     21.04 o
   2  -7   1      211.74      217.64     10.48 o
   3  -7   1       66.51       67.71      4.23 o
   4  -7   1       43.64       46.87      4.16 o
   5  -7   1       18.18        4.22      9.13 o
  -8  -6   1       50.74       45.02      4.85 o
  -7  -6   1       73.20       64.15      4.56 o
  -6  -6   1       78.60       73.37      4.43 o
  -5  -6   1       77.63       81.05      4.05 o
  -4  -6   1      198.54      202.47      9.16 o
  -3  -6   1        0.46        0.73      5.89 o
  -2  -6   1      342.33      345.08     11.75 o
  -1  -6   1      177.24      168.07      8.05 o
   0  -6   1       10.30       14.04      2.01 o
   1  -6   1      157.85      163.18      7.83 o
   2  -6   1       89.32       91.42      4.58 o
   3  -6   1        1.26        0.82      6.62 o
   4  -6   1        0.23        0.77      6.21 o
   5  -6   1        0.03        0.88      6.95 o
  -8  -5   1      114.81      118.92      5.86 o
  -7  -5   1       72.95       72.86      4.64 o
  -6  -5   1      165.46      175.53      8.76 o
  -5  -5   1       88.12       96.25      4.42 o
  -4  -5   1      417.00      440.45     13.40 o
  -3  -5   1     1021.77     1034.81     17.87 o
  -2  -5   1     1499.53     1500.05     20.40 o
  -1  -5   1     1395.61     1379.36     19.31 o
   0  -5   1       57.11       54.60      1.92 o
   1  -5   1       73.64       63.35      3.47 o
   2  -5   1      380.14      367.12     12.94 o
   3  -5   1       95.90       95.45      5.40 o
   4  -5   1      158.46      141.97      7.35 o
   5  -5   1       41.18       39.11      4.22 o
   6  -5   1       26.20       23.42      4.29 o
  -8  -4   1      148.88      133.70      7.68 o
  -7  -4   1       12.36       23.27      3.61 o
  -6  -4   1      481.94      482.16     16.74 o
  -5  -4   1        1.22        0.73      5.86 o
  -4  -4   1     1716.43     1808.15     24.27 o
  -3  -4   1     1870.32     1884.49     22.10 o
  -2  -4   1      553.42      534.55     11.41 o
  -1  -4   1      152.71      127.59      5.93 o
   0  -4   1      925.93      842.12      9.79 o
   1  -4   1       55.70       41.79      2.21 o
   2  -4   1      689.67      675.21     15.02 o
   3  -4   1      445.71      459.18     14.03 o
   4  -4   1       90.52       89.46      4.20 o
   5  -4   1        0.46        1.00      6.21 o
   6  -4   1       97.97       94.39      5.16 o
  -8  -3   1        6.16        7.61      7.61 o
  -7  -3   1       49.04       56.94      4.22 o
  -6  -3   1       30.23       28.27      3.60 o
  -5  -3   1      163.68      191.56      9.14 o
  -4  -3   1       48.47       62.80      3.36 o
  -3  -3   1       63.17       73.59      3.52 o
  -2  -3   1      195.85      211.63      6.95 o
  -1  -3   1      168.61      191.70      6.15 o
   0  -3   1      871.93      869.28      8.56 o
   1  -3   1      413.44      458.39      9.84 o
   2  -3   1        0.51        3.27      3.63 o
   3  -3   1        1.53        1.79      4.91 o
   4  -3   1      196.64      195.86      9.51 o
   5  -3   1        0.14        0.80      6.42 o
   6  -3   1       25.89        8.21      8.21 o
   7  -3   1        3.88        0.95      7.57 o
  -8  -2   1       77.27       89.96      5.40 o
  -7  -2   1        0.95        2.15      7.04 o
  -6  -2   1      358.85      358.05     15.17 o
  -5  -2   1      285.91      307.54     12.12 o
  -4  -2   1     1179.16     1252.56     19.64 o
  -3  -2   1      862.12      928.47     14.60 o
  -2  -2   1     1403.47     1600.70     15.84 o
  -1  -2   1     2023.91     2210.44     15.82 o
   0  -2   1     3816.14     3723.43     18.61 o
   1  -2   1     1828.31     1867.25     16.48 o
   2  -2   1     2313.84     2404.88     22.21 o
   3  -2   1     2092.77     2115.16     24.51 o
   4  -2   1      650.18      674.13     16.81 o
   5  -2   1       41.88       40.41      3.60 o
   6  -2   1      248.97      222.11     11.44 o
   7  -2   1       17.24        8.05      8.87 o
  -8  -1   1       18.55       16.13      4.53 o
  -7  -1   1      625.64      632.26     22.05 o
  -6  -1   1       35.75       39.17      3.87 o
  -5  -1   1      139.32      142.24      7.59 o
  -4  -1   1     1063.63     1116.28     18.60 o
  -3  -1   1      840.23      960.59     14.87 o
  -2  -1   1      505.23      575.89      9.60 o
  -1  -1   1    15264.89    14786.93    135.84 o
   0  -1   1     4258.76     4190.75     24.28 o
   1  -1   1     7716.37     7555.18     26.79 o
   2  -1   1       81.80       97.47      4.34 o
   3  -1   1      632.35      626.83     12.87 o
   4  -1   1      734.40      769.29     16.44 o
   5  -1   1      391.75      354.90     14.07 o
   6  -1   1       93.08       97.55      4.82 o
   7  -1   1      141.61      131.71      5.60 o
   8  -1   1        4.47        1.11      8.94 o
  -8   0   1        5.66        7.67      8.50 o
  -7   0   1        0.02        4.64      7.94 o
  -6   0   1       18.96       21.35      3.67 o
  -5   0   1        0.05        4.78      2.94 o
  -4   0   1      360.83      373.35     11.72 o
  -3   0   1      181.23      199.04      7.54 o
  -2   0   1        0.24        0.42      3.29 o
  -1   0   1     3095.21     2972.34     15.90 o
   0   0   1     2159.92     1984.20      8.65 o
   1   0   1     1213.82     1288.58      9.34 o
   2   0   1      730.79      804.47     10.64 o
   3   0   1       12.50       14.91      1.70 o
   4   0   1      319.06      301.95     10.40 o
   5   0   1        0.78        4.22      6.02 o
   6   0   1      195.61      184.29      9.36 o
   7   0   1       80.90       86.25      4.82 o
   8   0   1       13.12       21.24      4.03 o
  -7   1   1      142.39      132.75      6.06 o
  -6   1   1      147.80      141.68      6.79 o
  -5   1   1      602.99      592.68     17.98 o
  -4   1   1     1372.01     1527.24     23.87 o
  -3   1   1     1593.95     1639.43     21.06 o
  -2   1   1       72.30       64.13      3.14 o
  -1   1   1    10706.03    10673.76     34.38 o
   0   1   1      732.11      768.14      7.20 o
   1   1   1     5662.20     5317.49     18.91 o
   2   1   1       94.36      102.29      4.91 o
   3   1   1      736.46      740.18     12.39 o
   4   1   1      742.47      750.80     14.93 o
   5   1   1      821.53      852.64     18.27 o
   6   1   1        8.92        3.81      7.45 o
   7   1   1       60.93       57.25      4.45 o
   8   1   1       24.21       22.14      3.98 o
  -7   2   1       49.32       48.66      4.71 o
  -6   2   1       12.21       14.73      3.52 o
  -5   2   1       43.37       43.91      3.50 o
  -4   2   1      105.89      129.45      6.90 o
  -3   2   1       91.76       84.79      4.56 o
  -2   2   1      546.88      536.29     11.42 o
  -1   2   1      158.35      157.65      5.82 o
   0   2   1     9955.52     9561.21    130.62 o
   1   2   1      322.12      342.61      6.44 o
   2   2   1     1279.83     1286.98     13.32 o
   3   2   1      138.14      125.95      6.13 o
   4   2   1      137.50      127.57      5.79 o
   5   2   1       38.14       43.98      2.99 o
   6   2   1       12.68       11.72      3.25 o
   7   2   1       30.72       32.03      3.74 o
   8   2   1       53.96       47.93      4.73 o
  -7   3   1       54.28       55.48      5.15 o
  -6   3   1       14.76       17.21      3.76 o
  -5   3   1        3.73        4.38      6.48 o
  -4   3   1        1.39        6.22      2.81 o
  -3   3   1      253.05      273.57     11.11 o
  -2   3   1      107.29      111.24      5.60 o
  -1   3   1     2225.04     2260.60     21.83 o
   0   3   1      267.40      281.28      5.23 o
   1   3   1      838.51      895.71     11.77 o
   2   3   1       20.38       23.76      1.64 o
   3   3   1      351.82      343.42      9.09 o
   4   3   1       86.26       71.78      3.65 o
   5   3   1      113.57      122.99      6.37 o
   6   3   1        8.03        6.11      6.66 o
   7   3   1      109.69      124.36      6.21 o
   8   3   1       24.80       22.14      4.03 o
   9   3   1        2.28        1.08      8.65 o
  -6   4   1       39.74       29.89      4.20 o
  -5   4   1       71.85       64.24      4.22 o
  -4   4   1      172.66      194.84      9.89 o
  -3   4   1      134.20      127.44      7.26 o
  -2   4   1     2270.59     2173.43     26.81 o
  -1   4   1      128.16      145.05      6.41 o
   0   4   1      624.77      614.82      8.48 o
   1   4   1     2435.24     2435.67     22.21 o
   2   4   1     1026.88     1058.04     15.09 o
   3   4   1     1036.48     1101.68     16.37 o
   4   4   1      952.69      930.60     16.77 o
   5   4   1      170.98      170.48      7.79 o
   6   4   1      268.78      300.69     13.10 o
   7   4   1       81.49       90.87      4.69 o
   8   4   1      146.08      161.81      7.15 o
   9   4   1       32.96       29.89      4.58 o
  -6   5   1        5.45        0.97      7.72 o
  -5   5   1        6.23        0.27      3.50 o
  -4   5   1      161.68      139.23      7.74 o
  -3   5   1        5.64        7.61      6.22 o
  -2   5   1        0.45        0.64      5.16 o
  -1   5   1       16.25       25.09      2.48 o
   0   5   1      422.41      395.21     15.83 o
   1   5   1       11.38       12.54      1.84 o
   2   5   1       74.17       75.39      3.91 o
   3   5   1      230.60      208.22      8.92 o
   4   5   1      139.19      147.97      7.12 o
   5   5   1        0.86        3.61      4.84 o
   6   5   1       16.94        3.01      6.44 o
   7   5   1       68.62       71.14      4.14 o
   8   5   1        1.95        2.39      6.99 o
   9   5   1        3.53        8.47      7.74 o
  -5   6   1        4.78        5.91      8.12 o
  -4   6   1      126.62      113.55      5.62 o
  -3   6   1       48.66       49.09      3.83 o
  -2   6   1     1004.94      924.56     21.94 o
  -1   6   1       61.35       58.86      3.25 o
   0   6   1      253.19      260.70      7.42 o
   1   6   1      604.30      640.09     14.73 o
   2   6   1      557.14      567.37     14.18 o
   3   6   1      521.67      534.15     14.27 o
   4   6   1      867.26      837.45     18.25 o
   5   6   1        4.27        5.49      6.55 o
   6   6   1      138.32      147.43      7.14 o
   7   6   1       86.93       83.84      4.33 o
   8   6   1       81.09       85.69      5.06 o
   9   6   1       15.42       10.42      4.27 o
  -4   7   1       20.72       21.12      3.89 o
  -3   7   1       99.97       96.54      4.98 o
  -2   7   1      155.94      163.19      8.91 o
  -1   7   1      104.96      111.87      5.37 o
   0   7   1      349.73      371.92     13.19 o
   1   7   1      428.22      419.45     14.29 o
   2   7   1      751.31      786.84     18.07 o
   3   7   1      212.74      223.75     10.59 o
   4   7   1        1.16        5.13      6.21 o
   5   7   1      117.71      127.19      6.64 o
   6   7   1       34.97       30.15      3.72 o
   7   7   1      107.21      109.23      5.38 o
   8   7   1      122.24      114.92      5.48 o
  -3   8   1       23.84       24.38      3.60 o
  -2   8   1       18.00       13.47      3.58 o
  -1   8   1       29.27       27.32      3.50 o
   0   8   1        4.33        0.73      2.60 o
   1   8   1      171.34      168.38      7.83 o
   2   8   1      162.61      141.99      7.48 o
   3   8   1       45.66       40.35      3.60 o
   4   8   1        8.93        8.56      3.27 o
   5   8   1        1.24        0.84      6.77 o
   6   8   1       13.40        3.19      8.03 o
   7   8   1        0.44        1.00      8.10 o
   8   8   1       31.43       33.82      3.94 o
  -2   9   1       33.79       35.88      4.18 o
  -1   9   1       80.49       84.99      4.69 o
   0   9   1      118.14      126.07      4.54 o
   1   9   1       12.84        5.46      5.93 o
   2   9   1       17.66       17.50      3.14 o
   3   9   1      212.23      187.27      9.22 o
   4   9   1       26.75       24.82      3.60 o
   5   9   1      301.38      326.26     15.64 o
   6   9   1      119.32      121.77      6.64 o
   7   9   1        9.20       14.25      3.58 o
   8   9   1        5.30        5.68      7.03 o
  -1  10   1       21.76       23.47      3.80 o
   0  10   1        2.94        3.61      4.86 o
   1  10   1       42.69       39.84      4.16 o
   2  10   1       27.72       30.48      3.87 o
   3  10   1       71.19       78.99      4.71 o
   4  10   1       49.55       41.65      4.45 o
   5  10   1      103.68      107.28      6.10 o
   6  10   1        3.89        6.41      7.63 o
   7  10   1       36.77       34.37      4.53 o
   0  11   1        2.75        5.62      3.19 o
   1  11   1       19.72        1.04      8.25 o
   2  11   1        0.02        1.00      8.01 o
   3  11   1       10.34        7.54      7.83 o
   4  11   1       27.04       28.25      4.20 o
   5  11   1       15.32        1.10      8.74 o
   6  11   1        1.03        1.08      8.56 o
  -5 -11   2       66.92       64.81      5.37 o
  -4 -11   2       25.31       28.27      4.36 o
  -3 -11   2       22.49       21.86      4.14 o
  -2 -11   2       57.75       58.00      4.42 o
  -1 -11   2        2.89        8.01      6.55 o
   0 -11   2        7.91       10.32      6.13 o
  -6 -10   2       21.53       17.54      4.20 o
  -5 -10   2        2.50        1.93      8.40 o
  -4 -10   2        1.00        4.27      6.86 o
  -3 -10   2        2.08        0.88      7.04 o
  -2 -10   2        5.92        0.91      7.26 o
  -1 -10   2        0.06        5.26      6.94 o
   0 -10   2        2.18        2.03      5.02 o
   1 -10   2       21.45        7.85      7.68 o
  -7  -9   2       17.80       23.71      4.02 o
  -6  -9   2       45.86       51.28      4.69 o
  -5  -9   2      149.22      152.23      6.86 o
  -4  -9   2      212.19      195.92      9.25 o
  -3  -9   2       11.16       12.26      3.16 o
  -2  -9   2      106.01      108.11      5.33 o
  -1  -9   2       95.08       98.61      4.78 o
   0  -9   2      102.06      101.62      3.79 o
   1  -9   2       83.93       78.20      4.65 o
   2  -9   2       47.01       47.82      4.23 o
   3  -9   2       33.12       34.89      4.65 o
  -7  -8   2       76.86       69.30      4.91 o
  -6  -8   2      266.65      253.11     13.34 o
  -5  -8   2       76.13       85.94      4.73 o
  -4  -8   2       10.86        5.79      6.79 o
  -3  -8   2       57.32       56.87      3.85 o
  -2  -8   2      110.41      114.08      5.60 o
  -1  -8   2       80.40       78.35      4.27 o
   0  -8   2      381.28      359.94     14.13 o
   1  -8   2        4.92        1.93      2.96 o
   2  -8   2       39.81       42.78      3.76 o
   3  -8   2        2.47        0.89      7.12 o
   4  -8   2        8.92        1.13      8.98 o
  -8  -7   2        1.70        5.48      3.83 o
  -7  -7   2       62.73       63.51      4.60 o
  -6  -7   2      176.22      174.84      8.25 o
  -5  -7   2        5.80        4.27      6.72 o
  -4  -7   2       86.88       77.51      4.38 o
  -3  -7   2       90.16       90.98      4.49 o
  -2  -7   2       59.28       66.39      3.54 o
  -1  -7   2       17.62       18.71      2.85 o
   0  -7   2      546.36      520.76     11.23 o
   1  -7   2      302.61      285.56     13.34 o
   2  -7   2       22.56       21.92      3.38 o
   3  -7   2        0.67        0.86      6.92 o
   4  -7   2       10.39        0.62      7.54 o
   5  -7   2        0.02        0.95      7.61 o
  -8  -6   2       99.18      100.65      5.95 o
  -7  -6   2       59.37       57.21      4.69 o
  -6  -6   2       58.42       57.58      4.36 o
  -5  -6   2      427.48      428.57     16.04 o
  -4  -6   2      453.43      488.16     15.48 o
  -3  -6   2      835.64      803.60     18.07 o
  -2  -6   2     1260.05     1254.02     21.08 o
  -1  -6   2      209.19      184.78      9.14 o
   0  -6   2      389.40      364.93      8.69 o
   1  -6   2        2.03        2.83      5.13 o
   2  -6   2      394.97      393.73     14.45 o
   3  -6   2      198.17      175.31      8.60 o
   4  -6   2       21.70       15.20      3.80 o
   5  -6   2       40.96       43.80      4.25 o
  -8  -5   2        0.91        7.94      7.43 o
  -7  -5   2      102.74      106.62      5.86 o
  -6  -5   2        4.40        5.57      3.30 o
  -5  -5   2       95.65       95.21      4.29 o
  -4  -5   2       96.40       98.15      5.09 o
  -3  -5   2       97.94       93.57      4.84 o
  -2  -5   2       18.63       33.00      2.41 o
  -1  -5   2      256.41      250.94      9.03 o
   0  -5   2        0.64        0.46      2.62 o
   1  -5   2      202.37      184.91      8.87 o
   2  -5   2       88.53       84.46      4.23 o
   3  -5   2        8.41        0.82      6.62 o
   4  -5   2       15.26       15.97      3.16 o
   5  -5   2        7.51       10.29      3.30 o
   6  -5   2        0.62        1.06      8.40 o
  -8  -4   2       15.26        6.57      9.47 o
  -7  -4   2      297.27      299.85     13.18 o
  -6  -4   2       20.70       21.02      3.61 o
  -5  -4   2       78.74       78.71      3.96 o
  -4  -4   2      177.62      203.14      9.34 o
  -3  -4   2      378.73      352.65     10.55 o
  -2  -4   2      399.19      383.97     10.22 o
  -1  -4   2      145.79      179.35      7.06 o
   0  -4   2     1180.39     1169.85     24.86 o
   1  -4   2      239.72      226.80      8.71 o
   2  -4   2      157.56      155.07      7.23 o
   3  -4   2      236.32      240.25     10.88 o
   4  -4   2       97.52      111.42      5.07 o
   5  -4   2        8.54       12.43      3.32 o
   6  -4   2        3.91        9.18      3.50 o
   7  -4   2        4.47        1.20      9.60 o
  -8  -3   2       45.80       44.64      4.91 o
  -7  -3   2      225.44      231.20     10.93 o
  -6  -3   2       46.15       48.38      4.00 o
  -5  -3   2      537.86      586.27     17.06 o
  -4  -3   2      975.31     1049.69     19.07 o
  -3  -3   2     1772.46     1922.23     22.37 o
  -2  -3   2      640.97      650.26     11.83 o
  -1  -3   2     3290.54     3352.57     24.20 o
   0  -3   2        2.10        2.06      1.24 o
   1  -3   2      421.72      397.57      9.38 o
   2  -3   2     2251.29     2274.45     24.51 o
   3  -3   2      883.13      910.11     17.83 o
   4  -3   2       71.86       76.54      3.81 o
   5  -3   2      271.64      264.72     11.53 o
   6  -3   2       61.99       57.56      4.45 o
   7  -3   2      154.15      134.41      7.76 o
  -8  -2   2       86.37       80.96      5.57 o
  -7  -2   2        3.79        9.00      7.37 o
  -6  -2   2       92.36       97.80      5.09 o
  -5  -2   2        0.74        6.72      5.71 o
  -4  -2   2       86.68       91.49      4.62 o
  -3  -2   2      877.47      941.46     15.46 o
  -2  -2   2       58.96       65.23      3.05 o
  -1  -2   2       49.21       53.38      2.68 o
   0  -2   2      284.81      305.77      4.89 o
   1  -2   2      103.56       94.48      4.38 o
   2  -2   2       33.08       37.80      1.97 o
   3  -2   2       10.98        8.61      2.23 o
   4  -2   2       65.16       61.78      3.27 o
   5  -2   2        3.46        5.89      2.96 o
   6  -2   2       58.46       62.67      4.16 o
   7  -2   2       21.20       21.54      3.81 o
  -8  -1   2       16.07       23.82      4.40 o
  -7  -1   2       91.99       94.17      5.46 o
  -6  -1   2       31.31       32.49      3.89 o
  -5  -1   2      248.15      270.52     12.21 o
  -4  -1   2      704.52      728.01     16.17 o
  -3  -1   2     2580.60     2827.89     26.28 o
  -2  -1   2       90.56      115.96      5.44 o
  -1  -1   2     4057.85     4107.15     21.74 o
   0  -1   2     5753.38     5408.58     38.88 o
   1  -1   2      242.26      234.26      6.06 o
   2  -1   2       84.28       73.29      3.89 o
   3  -1   2     1292.82     1289.46     17.99 o
   4  -1   2      551.66      527.71     14.09 o
   5  -1   2      567.17      551.94     16.17 o
   6  -1   2        1.03        0.80      6.48 o
   7  -1   2      171.08      180.64      7.94 o
   8  -1   2       22.13       28.34      4.34 o
  -8   0   2       75.35       59.40      5.51 o
  -7   0   2       19.09       14.22      4.18 o
  -6   0   2      291.41      276.78     12.50 o
  -5   0   2      517.24      510.04     16.10 o
  -4   0   2      317.89      346.45     11.94 o
  -3   0   2      483.67      465.78     11.79 o
  -2   0   2     1029.03     1117.52     14.40 o
  -1   0   2     1142.20     1351.31     12.81 o
   0   0   2     5135.75     4664.71     35.41 o
   1   0   2     2724.58     2607.73     15.11 o
   2   0   2      123.63      123.21      5.31 o
   3   0   2      390.04      365.90      9.45 o
   4   0   2      869.33      880.72     16.41 o
   5   0   2        4.76        3.45      5.79 o
   6   0   2      117.54      119.98      5.62 o
   7   0   2       21.14       19.00      3.89 o
   8   0   2       32.16       20.71      4.56 o
  -7   1   2        7.27        1.11      8.92 o
  -6   1   2       12.57       16.68      3.39 o
  -5   1   2      378.12      369.57     14.78 o
  -4   1   2        3.28        6.94      5.71 o
  -3   1   2        6.49       11.22      2.12 o
  -2   1   2       39.57       40.79      2.32 o
  -1   1   2      520.23      575.69      9.34 o
   0   1   2       40.68       48.35      1.84 o
   1   1   2       55.04       48.45      2.15 o
   2   1   2      479.25      489.58      8.74 o
   3   1   2      298.36      333.96      8.67 o
   4   1   2      272.08      294.96      9.96 o
   5   1   2      107.20      107.49      5.86 o
   6   1   2       13.64       13.40      3.38 o
   7   1   2       11.32       11.41      3.56 o
   8   1   2        2.65        1.08      8.60 o
  -7   2   2       44.00       47.56      4.76 o
  -6   2   2       93.99       84.44      5.06 o
  -5   2   2       51.83       57.87      4.07 o
  -4   2   2      224.34      228.60      9.86 o
  -3   2   2      199.90      182.25      7.87 o
  -2   2   2      493.02      479.56     11.26 o
  -1   2   2      750.00      740.00     11.75 o
   0   2   2     3969.39     3943.86     51.58 o
   1   2   2      125.55      123.86      4.95 o
   2   2   2     3030.58     3144.37     21.23 o
   3   2   2      313.75      403.37      9.45 o
   4   2   2     3035.12     3230.91     29.46 o
   5   2   2       64.64       65.10      3.61 o
   6   2   2      309.47      319.34     13.63 o
   7   2   2      185.04      193.33     10.55 o
   8   2   2       40.09       33.42      4.29 o
   9   2   2        0.30        4.60      3.91 o
  -6   3   2       65.12       51.03      4.47 o
  -5   3   2       27.73       27.94      3.72 o
  -4   3   2      186.09      175.28      9.03 o
  -3   3   2      391.30      390.87     12.85 o
  -2   3   2        3.01        5.33      4.67 o
  -1   3   2      105.45       99.72      5.15 o
   0   3   2        8.43        3.06      1.94 o
   1   3   2      172.40      185.57      6.24 o
   2   3   2      594.69      629.58     10.80 o
   3   3   2       66.59       54.93      2.72 o
   4   3   2      672.43      690.26     14.14 o
   5   3   2      154.50      153.65      7.54 o
   6   3   2       75.02       77.34      3.94 o
   7   3   2       22.03       27.41      3.63 o
   8   3   2      103.05      101.93      5.44 o
   9   3   2      111.28       94.97      5.93 o
  -6   4   2       15.51       19.66      3.87 o
  -5   4   2        0.27        6.61      6.04 o
  -4   4   2        0.19        1.42      6.62 o
  -3   4   2       30.86       30.19      3.25 o
  -2   4   2      481.43      475.84     13.94 o
  -1   4   2       51.34       39.20      2.41 o
   0   4   2        5.84       11.09      1.17 o
   1   4   2      101.81      111.80      5.57 o
   2   4   2     1333.48     1374.01     17.43 o
   3   4   2       53.45       68.40      3.65 o
   4   4   2      582.91      567.75     13.60 o
   5   4   2        0.21        3.03      4.91 o
   6   4   2        9.55        0.77      6.19 o
   7   4   2        2.33        1.95      6.19 o
   8   4   2        7.01        7.57      7.30 o
   9   4   2        0.87        1.08      8.63 o
  -5   5   2       28.75       29.88      3.81 o
  -4   5   2       78.72       73.00      4.54 o
  -3   5   2      723.76      696.14     19.31 o
  -2   5   2       61.13       66.34      3.47 o
  -1   5   2      513.83      552.13     14.25 o
   0   5   2     1100.98     1105.90     13.07 o
   1   5   2      999.66      960.48     16.61 o
   2   5   2     1331.75     1341.27     19.45 o
   3   5   2     1330.76     1287.36     19.51 o
   4   5   2      551.69      514.62     13.91 o
   5   5   2      147.68      137.35      7.14 o
   6   5   2      188.17      198.20      9.38 o
   7   5   2      291.46      292.26     14.29 o
   8   5   2      182.81      195.42     10.15 o
   9   5   2       50.32       52.00      4.42 o
  -5   6   2       17.17       18.12      3.87 o
  -4   6   2        9.26        3.47      3.67 o
  -3   6   2        2.90        6.53      6.77 o
  -2   6   2       18.29       12.25      3.18 o
  -1   6   2       58.22       54.11      3.43 o
   0   6   2       29.41       32.01      3.04 o
   1   6   2      718.49      715.65     16.33 o
   2   6   2       49.92       44.62      2.76 o
   3   6   2      114.59      100.10      5.37 o
   4   6   2       10.25       14.13      2.70 o
   5   6   2       49.43       47.14      3.34 o
   6   6   2       47.49       45.17      3.65 o
   7   6   2       37.96       36.43      3.65 o
   8   6   2        7.39        8.65      3.16 o
   9   6   2        3.67        6.33      7.21 o
  -4   7   2        2.20        0.91      7.37 o
  -3   7   2      127.09      130.96      6.73 o
  -2   7   2       76.55       76.96      4.22 o
  -1   7   2       87.28       82.47      4.18 o
   0   7   2       43.40       46.02      2.35 o
   1   7   2      363.18      366.50     13.52 o
   2   7   2      327.15      359.88     13.29 o
   3   7   2       51.24       49.42      3.32 o
   4   7   2        4.00        5.13      6.42 o
   5   7   2      137.22      151.00      6.92 o
   6   7   2      129.05      128.68      5.57 o
   7   7   2       79.01       84.83      4.62 o
   8   7   2       87.92       84.01      4.95 o
  -3   8   2       26.01       35.97      4.16 o
  -2   8   2       85.96       92.20      5.16 o
  -1   8   2      125.29      145.05      7.61 o
   0   8   2        1.03        5.73      3.72 o
   1   8   2       69.75       76.27      3.94 o
   2   8   2       90.13       98.59      4.62 o
   3   8   2      223.75      204.06      9.82 o
   4   8   2      242.92      265.98     13.09 o
   5   8   2       98.41      103.66      5.62 o
   6   8   2       75.58       79.57      4.64 o
   7   8   2      107.90      105.40      5.51 o
   8   8   2       18.70        5.93      9.07 o
  -2   9   2       10.89       11.13      3.50 o
  -1   9   2        1.12        0.58      6.46 o
   0   9   2        5.46        2.43      2.77 o
   1   9   2        4.35        5.55      6.75 o
   2   9   2       22.95       22.63      3.30 o
   3   9   2        0.05        2.83      5.77 o
   4   9   2       22.61       19.07      3.65 o
   5   9   2        1.17        0.91      7.26 o
   6   9   2       10.93        5.20      7.54 o
   7   9   2       40.93       38.82      4.34 o
   8   9   2       78.60       79.81      5.35 o
  -1  10   2       29.66       29.97      4.18 o
   0  10   2        9.82        7.37      4.99 o
   1  10   2       84.35       81.41      4.73 o
   2  10   2      101.84      101.02      5.40 o
   3  10   2        2.53        7.65      3.14 o
   4  10   2       23.88       26.19      4.09 o
   5  10   2       69.79       76.45      4.78 o
   6  10   2       15.01       14.24      3.78 o
   7  10   2        9.45        0.97      7.79 o
   0  11   2       31.03       26.89      3.02 o
   1  11   2        8.05       12.05      3.65 o
   2  11   2       26.76       22.54      4.00 o
   3  11   2       88.30       87.75      5.06 o
   4  11   2      154.37      152.37      8.10 o
   5  11   2       59.16       57.42      4.93 o
   6  11   2       58.40       56.25      5.18 o
  -5 -11   3        5.33        1.19      9.56 o
  -4 -11   3       14.41       18.21      4.36 o
  -3 -11   3       18.84       25.53      3.80 o
  -2 -11   3       10.70        6.00      8.08 o
  -1 -11   3        0.12        0.95      7.57 o
   0 -11   3       13.47       13.62      2.66 o
  -6 -10   3       75.58       71.14      5.55 o
  -5 -10   3       51.05       44.86      4.82 o
  -4 -10   3       56.01       58.77      4.58 o
  -3 -10   3       21.78       23.14      3.76 o
  -2 -10   3       27.21       25.55      4.03 o
  -1 -10   3      102.45       98.72      5.40 o
   0 -10   3       42.38       39.78      2.92 o
   1 -10   3        3.32        1.99      6.79 o
  -7  -9   3       43.62       41.74      5.07 o
  -6  -9   3        1.23        4.98      3.67 o
  -5  -9   3        2.98        8.45      6.83 o
  -4  -9   3        2.83        5.33      3.30 o
  -3  -9   3        1.76        0.68      5.48 o
  -2  -9   3        8.41       11.11      3.08 o
  -1  -9   3       21.31       15.09      3.47 o
   0  -9   3       28.06       19.35      2.55 o
   1  -9   3        5.29        1.73      6.57 o
   2  -9   3        2.18        0.78      6.33 o
   3  -9   3        0.02        1.04      8.32 o
  -7  -8   3       75.48       75.59      5.42 o
  -6  -8   3      141.44      152.74      7.37 o
  -5  -8   3       34.09       39.20      4.03 o
  -4  -8   3       91.08       90.50      4.67 o
  -3  -8   3      180.64      167.34      8.69 o
  -2  -8   3       76.17       81.27      4.18 o
  -1  -8   3      258.07      235.39     11.21 o
   0  -8   3      343.23      348.94     22.29 o
   1  -8   3      145.03      137.22      6.94 o
   2  -8   3       17.76       22.34      3.56 o
   3  -8   3       11.65        1.24      7.30 o
   4  -8   3        8.20        7.65      8.81 o
  -7  -7   3       47.51       51.61      4.47 o
  -6  -7   3       25.33        6.79      8.19 o
  -5  -7   3      197.17      207.85     11.02 o
  -4  -7   3      215.96      195.24      9.67 o
  -3  -7   3       10.61       13.69      2.88 o
  -2  -7   3       60.69       64.92      3.54 o
  -1  -7   3      496.49      521.94     15.68 o
   0  -7   3       14.44       16.08      2.01 o
   1  -7   3       66.52       69.04      3.81 o
   2  -7   3      106.50      100.87      4.82 o
   3  -7   3       70.07       73.60      4.34 o
   4  -7   3       21.56       15.62      3.58 o
   5  -7   3       17.76       22.85      4.05 o
  -8  -6   3        0.21        1.13      9.09 o
  -7  -6   3        8.72        9.18      8.14 o
  -6  -6   3       18.63       17.85      3.70 o
  -5  -6   3       41.68       48.25      3.91 o
  -4  -6   3      173.01      165.46      7.98 o
  -3  -6   3      140.61      142.41      6.77 o
  -2  -6   3        0.42        3.30      5.16 o
  -1  -6   3       64.28       66.54      3.12 o
   0  -6   3       12.53       15.32      1.75 o
   1  -6   3       16.23       17.96      2.74 o
   2  -6   3       28.33       27.05      3.10 o
   3  -6   3       22.25       24.25      3.19 o
   4  -6   3        1.04        0.84      6.66 o
   5  -6   3        4.13        7.92      3.23 o
  -8  -5   3       49.34       48.49      5.11 o
  -7  -5   3      287.01      276.84     13.40 o
  -6  -5   3      171.88      175.68      8.65 o
  -5  -5   3       26.37       27.10      3.65 o
  -4  -5   3      276.07      286.17     12.36 o
  -3  -5   3      646.36      670.43     15.73 o
  -2  -5   3       74.45       64.48      3.49 o
  -1  -5   3      727.31      767.32     15.29 o
   0  -5   3      202.64      186.70      9.44 o
   1  -5   3      701.27      661.74     15.49 o
   2  -5   3      124.05      131.77      6.57 o
   3  -5   3       19.79       21.02      3.29 o
   4  -5   3       33.06       36.98      3.61 o
   5  -5   3       42.44       49.91      3.89 o
   6  -5   3       32.22       32.85      4.14 o
  -8  -4   3       41.48       37.34      5.07 o
  -7  -4   3        0.19        0.89      7.17 o
  -6  -4   3        4.78        9.73      3.32 o
  -5  -4   3      397.12      399.21     15.00 o
  -4  -4   3      595.58      610.00     15.95 o
  -3  -4   3      165.00      157.19      6.92 o
  -2  -4   3     1317.48     1388.90     19.42 o
  -1  -4   3        2.78        4.31      3.56 o
   0  -4   3       42.18       32.34      1.43 o
   1  -4   3       10.25        6.59      1.84 o
   2  -4   3      743.26      754.56     16.55 o
   3  -4   3      343.38      326.41     12.57 o
   4  -4   3       72.00       75.06      4.29 o
   5  -4   3       13.19        7.48      6.73 o
   6  -4   3      151.18      157.43      8.19 o
   7  -4   3       14.18        8.56      9.25 o
  -8  -3   3       15.02       10.38      9.36 o
  -7  -3   3        0.32        0.97      7.79 o
  -6  -3   3        4.74        4.42      3.36 o
  -5  -3   3       14.02       18.78      3.39 o
  -4  -3   3        3.82        0.71      5.73 o
  -3  -3   3      144.37      148.25      7.01 o
  -2  -3   3      113.11      101.73      4.62 o
  -1  -3   3      210.78      230.12      7.34 o
   0  -3   3      430.83      439.08      8.25 o
   1  -3   3      106.97      103.97      4.96 o
   2  -3   3      200.47      210.48      8.41 o
   3  -3   3      169.16      187.69      9.03 o
   4  -3   3       91.22      100.40      5.06 o
   5  -3   3       13.69       13.12      3.21 o
   6  -3   3        0.16        0.89      7.17 o
   7  -3   3        2.03        1.31      7.25 o
  -8  -2   3       63.25       68.06      5.49 o
  -7  -2   3      147.86      141.71      7.23 o
  -6  -2   3       73.80       63.69      4.51 o
  -5  -2   3      141.22      145.89      7.98 o
  -4  -2   3     1256.87     1376.64     22.59 o
  -3  -2   3      636.96      662.23     14.00 o
  -2  -2   3     1552.17     1662.59     18.98 o
  -1  -2   3       83.25      109.87      5.15 o
   0  -2   3     3135.38     3239.86    163.71 o
   1  -2   3     1412.45     1478.93     16.30 o
   2  -2   3     1144.15     1164.79     16.28 o
   3  -2   3     1233.26     1255.33     19.33 o
   4  -2   3      974.10      939.53     19.16 o
   5  -2   3       19.55       20.86      3.32 o
   6  -2   3      233.32      225.01     11.17 o
   7  -2   3      122.33      131.88      6.44 o
   8  -2   3       40.16       44.73      4.85 o
  -7  -1   3       55.37       52.71      4.87 o
  -6  -1   3       33.68       34.09      3.87 o
  -5  -1   3       14.73       14.22      3.27 o
  -4  -1   3       40.93       32.27      3.05 o
  -3  -1   3       15.10       11.50      2.12 o
  -2  -1   3       74.41       68.18      3.50 o
  -1  -1   3      119.96      145.27      5.69 o
   0  -1   3      942.20      967.88     21.54 o
   1  -1   3        3.27        3.18      3.41 o
   2  -1   3      714.99      700.52     11.66 o
   3  -1   3      229.18      237.89      8.63 o
   4  -1   3       37.92       53.56      2.97 o
   5  -1   3       90.34       87.18      4.69 o
   6  -1   3       83.64       86.38      4.47 o
   7  -1   3       24.24       22.50      3.96 o
   8  -1   3        0.10        1.10      8.76 o
  -7   0   3       19.84       23.73      4.07 o
  -6   0   3      197.10      179.31      9.34 o
  -5   0   3      306.91      306.57     13.45 o
  -4   0   3      607.22      627.74     16.55 o
  -3   0   3       39.27       56.50      2.99 o
  -2   0   3      763.16      811.70     13.58 o
  -1   0   3       21.00       24.33      1.70 o
   0   0   3     1784.39     1693.84     10.19 o
   1   0   3      216.91      204.44      5.95 o
   2   0   3      165.02      172.08      6.10 o
   3   0   3       37.24       40.33      2.01 o
   4   0   3      273.63      263.68      9.96 o
   5   0   3        9.76       13.91      2.87 o
   6   0   3      113.46      104.63      5.07 o
   7   0   3       60.93       74.83      4.40 o
   8   0   3       33.70       35.11      4.34 o
  -7   1   3       83.31       82.98      5.40 o
  -6   1   3       35.76       40.10      4.07 o
  -5   1   3        5.77        2.28      6.39 o
  -4   1   3      224.92      227.71     11.33 o
  -3   1   3      984.90      953.03     17.72 o
  -2   1   3      143.24      117.61      5.27 o
  -1   1   3      656.91      691.98     11.28 o
   0   1   3     4226.30     4030.73     20.25 o
   1   1   3     1172.37     1194.03     12.36 o
   2   1   3     4375.80     4416.98     25.82 o
   3   1   3      755.91      782.45     13.14 o
   4   1   3      884.42      852.69     15.84 o
   5   1   3      816.72      877.17     18.74 o
   6   1   3       48.27       39.35      3.72 o
   7   1   3       97.26      105.36      5.53 o
   8   1   3       30.55       35.31      4.31 o
  -7   2   3        2.01        9.23      8.56 o
  -6   2   3        1.04        0.91      7.25 o
  -5   2   3       38.27       38.54      3.61 o
  -4   2   3       10.05       10.82      3.10 o
  -3   2   3       41.20       37.39      2.92 o
  -2   2   3        0.33        0.46      3.63 o
  -1   2   3       72.49       69.35      3.25 o
   0   2   3      264.36      272.04      5.14 o
   1   2   3      362.80      362.96      7.96 o
   2   2   3      220.51      243.13      6.92 o
   3   2   3       35.68       34.86      1.92 o
   4   2   3      118.17      121.49      6.41 o
   5   2   3       16.51       17.23      2.63 o
   6   2   3       14.02        5.64      7.41 o
   7   2   3        1.53        0.82      6.62 o
   8   2   3       72.20       68.24      4.84 o
   9   2   3       45.06       50.06      4.98 o
  -6   3   3       50.54       53.55      4.64 o
  -5   3   3      104.16      104.68      5.20 o
  -4   3   3       14.86       15.68      3.50 o
  -3   3   3      182.98      171.37      9.07 o
  -2   3   3      106.78       91.58      4.64 o
  -1   3   3       80.96       68.99      3.21 o
   0   3   3      705.47      695.33     11.04 o
   1   3   3     1071.14     1046.75     14.05 o
   2   3   3       84.43       75.52      3.89 o
   3   3   3     2151.20     2184.76     22.37 o
   4   3   3      253.80      224.90      8.87 o
   5   3   3      891.46      911.20     18.76 o
   6   3   3       87.90       81.96      4.14 o
   7   3   3      100.57      100.34      5.09 o
   8   3   3      125.69      124.08      6.64 o
   9   3   3       82.05       78.29      5.62 o
  -6   4   3        3.09        4.09      7.67 o
  -5   4   3       28.86       32.38      3.89 o
  -4   4   3      129.73      132.02      6.64 o
  -3   4   3      202.02      195.59      9.87 o
  -2   4   3       90.76       92.18      4.43 o
  -1   4   3      568.64      551.60     13.61 o
   0   4   3     1162.66     1186.06     12.52 o
   1   4   3     1338.86     1291.10     17.56 o
   2   4   3      216.12      205.21      7.83 o
   3   4   3      594.08      559.03     12.30 o
   4   4   3     1601.00     1636.62     22.50 o
   5   4   3      692.49      690.01     16.90 o
   6   4   3      194.35      201.28      9.89 o
   7   4   3      306.63      302.57     14.42 o
   8   4   3      197.47      177.12      8.89 o
   9   4   3       15.65        1.15      9.16 o
  -5   5   3        0.01        6.37      6.17 o
  -4   5   3        0.01        6.70      6.97 o
  -3   5   3       62.58       57.91      3.96 o
  -2   5   3       65.47       54.66      3.69 o
  -1   5   3       40.01       41.56      2.79 o
   0   5   3        0.36        3.30      1.93 o
   1   5   3       18.86       14.44      2.23 o
   2   5   3      160.15      168.32      8.03 o
   3   5   3      413.12      438.74     11.84 o
   4   5   3        5.23        4.27      5.46 o
   5   5   3       36.13       36.87      3.10 o
   6   5   3        1.85        4.67      6.13 o
   7   5   3       31.41       36.01      3.56 o
   8   5   3       17.13       17.65      3.56 o
   9   5   3        5.39        8.92      7.35 o
  -5   6   3       21.80       32.78      4.40 o
  -4   6   3       63.18       66.29      4.91 o
  -3   6   3      126.90      135.27      7.34 o
  -2   6   3      388.56      395.41     15.40 o
  -1   6   3      207.86      203.47      9.34 o
   0   6   3      114.98      128.68      4.22 o
   1   6   3      842.19      852.47     17.89 o
   2   6   3     1388.14     1427.92     22.12 o
   3   6   3       46.07       38.73      2.94 o
   4   6   3      175.39      162.79      8.30 o
   5   6   3      360.23      363.51     13.63 o
   6   6   3      184.78      173.34      8.58 o
   7   6   3      237.97      223.26     11.11 o
   8   6   3      237.40      228.55     10.11 o
   9   6   3       25.76       17.37      3.96 o
  -4   7   3       18.55       19.71      3.89 o
  -3   7   3       31.04       27.17      3.81 o
  -2   7   3        9.31        0.91      7.35 o
  -1   7   3        9.37       13.80      3.10 o
   0   7   3      230.22      256.67      8.73 o
   1   7   3       37.00       37.96      3.29 o
   2   7   3      217.77      213.40      9.31 o
   3   7   3      118.75      114.72      5.66 o
   4   7   3      221.37      235.94     10.53 o
   5   7   3        0.69        0.82      6.55 o
   6   7   3       53.24       50.28      3.98 o
   7   7   3      114.69      114.06      5.68 o
   8   7   3       33.60       30.19      3.80 o
   9   7   3        4.18        1.42      7.90 o
  -3   8   3        1.03        1.24      3.50 o
  -2   8   3       11.75       16.50      3.43 o
  -1   8   3        0.16        3.69      5.80 o
   0   8   3        3.78        4.62      2.49 o
   1   8   3        1.85        1.33      5.40 o
   2   8   3      114.86      102.82      5.93 o
   3   8   3        5.92        6.66      6.35 o
   4   8   3       19.31        8.18      7.12 o
   5   8   3       13.95       14.73      3.27 o
   6   8   3        0.21        0.53      6.61 o
   7   8   3        0.60        2.92      7.12 o
   8   8   3       14.48       15.28      3.96 o
  -2   9   3       53.14       51.76      4.60 o
  -1   9   3       18.90       15.22      3.60 o
   0   9   3       65.30       73.37      3.12 o
   1   9   3      114.75      113.48      4.96 o
   2   9   3      138.03      139.69      6.81 o
   3   9   3       37.28       33.31      3.50 o
   4   9   3       86.85       93.33      4.82 o
   5   9   3      155.26      163.45      8.32 o
   6   9   3      225.95      242.64     12.15 o
   7   9   3      154.97      149.60      7.61 o
   8   9   3       84.98       85.92      5.15 o
  -1  10   3       11.93       12.10      3.76 o
   0  10   3        0.42        3.44      4.53 o
   1  10   3        2.32        0.60      7.17 o
   2  10   3       12.57       12.92      3.58 o
   3  10   3      230.20      208.86     10.02 o
   4  10   3      145.51      130.95      7.43 o
   5  10   3       23.05       21.94      3.87 o
   6  10   3       13.05       11.46      3.78 o
   7  10   3       30.98       34.27      4.53 o
   1  11   3        7.32        1.00      7.98 o
   2  11   3        2.62        3.32      3.45 o
   3  11   3       31.24       32.58      4.02 o
   4  11   3       42.72       41.21      4.62 o
   5  11   3       30.98       34.42      4.53 o
   6  11   3       25.30       25.50      4.27 o
  -4 -11   4       15.36        6.57      9.54 o
  -3 -11   4        3.29        0.91      7.35 o
  -2 -11   4       24.13       29.46      4.12 o
  -1 -11   4       13.47        1.41      8.27 o
  -5 -10   4        8.70        6.24      8.76 o
  -4 -10   4       25.28       16.97      4.18 o
  -3 -10   4        4.84        2.45      6.83 o
  -2 -10   4        4.30        8.12      3.43 o
  -1 -10   4       39.75       41.28      4.31 o
   0 -10   4        2.78        5.30      3.27 o
   1 -10   4        0.60        2.03      6.30 o
  -6  -9   4       44.78       48.98      5.02 o
  -5  -9   4       73.77       80.34      5.20 o
  -4  -9   4       41.52       51.65      4.25 o
  -3  -9   4       32.96       29.68      3.67 o
  -2  -9   4       97.09       86.25      4.56 o
  -1  -9   4       99.23       96.12      4.93 o
   0  -9   4       60.07       59.43      2.98 o
   1  -9   4       66.19       65.70      4.67 o
   2  -9   4       30.09       25.75      3.81 o
   3  -9   4       13.08        7.08      8.63 o
  -7  -8   4        9.08        9.20      8.34 o
  -6  -8   4       18.30       16.61      4.02 o
  -5  -8   4       22.99       27.54      3.69 o
  -4  -8   4        8.27        2.66      7.12 o
  -3  -8   4       27.38       23.74      3.52 o
  -2  -8   4       17.82       21.85      3.23 o
  -1  -8   4       10.34        8.87      3.07 o
   0  -8   4        0.54        3.54      4.11 o
   1  -8   4        2.30        0.73      5.79 o
   2  -8   4       18.12       15.29      3.25 o
   3  -8   4       22.06       16.04      3.47 o
   4  -8   4        0.77        0.47      3.81 o
  -7  -7   4       34.06       21.88      4.54 o
  -6  -7   4       56.45       58.16      4.76 o
  -5  -7   4      228.34      247.42     12.19 o
  -4  -7   4      145.20      140.56      6.73 o
  -3  -7   4       25.32       31.72      3.21 o
  -2  -7   4       60.30       72.36      3.92 o
  -1  -7   4      119.07      118.35      6.59 o
   0  -7   4      134.19      130.76     10.27 o
   1  -7   4       93.15       92.40      4.95 o
   2  -7   4       58.29       64.46      4.03 o
   3  -7   4        5.38       11.68      3.12 o
   4  -7   4       12.20        9.34      8.29 o
   5  -7   4        3.98        5.02      3.80 o
  -7  -6   4       32.76       29.69      4.34 o
  -6  -6   4       63.38       56.98      4.67 o
  -5  -6   4        7.56       13.10      3.19 o
  -4  -6   4       11.54       21.26      3.23 o
  -3  -6   4      162.12      151.66      7.67 o
  -2  -6   4      417.09      452.59     14.18 o
  -1  -6   4      207.25      203.56     10.07 o
   0  -6   4      397.25      385.92     10.04 o
   1  -6   4      115.30      118.48      5.82 o
   2  -6   4        8.48        3.80      6.99 o
   3  -6   4       56.54       67.53      4.07 o
   4  -6   4       42.19       43.14      4.07 o
   5  -6   4       73.93       71.07      4.82 o
  -7  -5   4       34.88       27.28      4.33 o
  -6  -5   4        1.16        3.89      3.19 o
  -5  -5   4       71.23       67.56      4.36 o
  -4  -5   4      108.73      103.06      5.69 o
  -3  -5   4        1.21        0.78      6.28 o
  -2  -5   4       16.92       21.94      2.65 o
  -1  -5   4      162.07      173.47      8.30 o
   0  -5   4       28.24       28.30      1.80 o
   1  -5   4        2.10        2.90      4.71 o
   2  -5   4      252.53      251.96     11.42 o
   3  -5   4      202.93      188.31      8.60 o
   4  -5   4        0.05        5.97      5.84 o
   5  -5   4        0.01        2.81      5.99 o
   6  -5   4        2.61        1.31      7.76 o
  -7  -4   4        6.45        9.16      3.83 o
  -6  -4   4       29.48       29.05      4.03 o
  -5  -4   4      121.05      129.12      6.62 o
  -4  -4   4      304.56      329.62     12.81 o
  -3  -4   4      243.22      244.34     10.26 o
  -2  -4   4      214.92      178.62      8.16 o
  -1  -4   4        8.44        2.03      3.89 o
   0  -4   4       22.69       17.20      2.00 o
   1  -4   4      297.62      308.69     10.42 o
   2  -4   4      654.00      628.07     15.33 o
   3  -4   4      757.83      731.97     18.23 o
   4  -4   4       65.08       66.43      3.98 o
   5  -4   4       49.92       55.81      4.03 o
   6  -4   4       79.62       86.82      5.02 o
   7  -4   4       20.94       19.77      4.29 o
  -7  -3   4       87.76       95.50      5.44 o
  -6  -3   4      104.77      105.56      6.02 o
  -5  -3   4       36.96       38.80      3.69 o
  -4  -3   4      361.49      366.80     13.45 o
  -3  -3   4     1014.81     1094.29     19.31 o
  -2  -3   4       16.67       32.21      2.04 o
  -1  -3   4      608.79      629.67     12.61 o
   0  -3   4     1302.64     1429.96     44.57 o
   1  -3   4      899.00      980.66     15.77 o
   2  -3   4      813.50      873.31     16.15 o
   3  -3   4      502.04      541.60     14.69 o
   4  -3   4      110.89      114.45      6.06 o
   5  -3   4      125.47      118.77      5.07 o
   6  -3   4      205.89      198.25     10.20 o
   7  -3   4      102.35      107.53      6.15 o
  -7  -2   4        3.40        1.02      8.18 o
  -6  -2   4       10.82        7.56      3.61 o
  -5  -2   4       14.37       12.45      3.30 o
  -4  -2   4        6.30        6.48      2.79 o
  -3  -2   4      277.77      304.76     10.91 o
  -2  -2   4       15.72       12.81      1.77 o
  -1  -2   4        0.12        6.30      1.57 o
   0  -2   4      386.84      410.52      8.43 o
   1  -2   4      379.64      385.90      9.45 o
   2  -2   4       70.79       77.80      3.70 o
   3  -2   4      131.95      124.36      6.55 o
   4  -2   4       64.55       64.28      3.41 o
   5  -2   4        5.32        7.32      3.08 o
   6  -2   4        0.30        0.75      6.04 o
   7  -2   4        7.92        8.49      8.05 o
   8  -2   4       19.53       19.25      4.58 o
  -7  -1   4       33.68       42.98      4.62 o
  -6  -1   4      103.36      102.53      5.40 o
  -5  -1   4      210.51      213.69     10.33 o
  -4  -1   4      197.03      193.36      9.27 o
  -3  -1   4      787.51      810.13     16.35 o
  -2  -1   4      101.63       89.39      4.64 o
  -1  -1   4     1341.48     1314.28     16.32 o
   0  -1   4      813.06      788.68      8.89 o
   1  -1   4      648.77      655.95     11.00 o
   2  -1   4     1664.41     1689.62     19.00 o
   3  -1   4      977.76      961.57     16.46 o
   4  -1   4       93.33       81.80      3.83 o
   5  -1   4      141.52      118.28      6.28 o
   6  -1   4      185.80      195.04     10.06 o
   7  -1   4      116.85      118.85      6.44 o
   8  -1   4       50.36       56.36      4.84 o
  -7   0   4       31.33       29.22      4.80 o
  -6   0   4        4.19        2.08      3.47 o
  -5   0   4       12.20        0.95      7.65 o
  -4   0   4      210.67      208.55      9.62 o
  -3   0   4      174.42      149.65      7.43 o
  -2   0   4      157.31      141.75      6.22 o
  -1   0   4       63.05       65.17      3.69 o
   0   0   4      359.17      331.31      5.63 o
   1   0   4        7.05        1.33      1.46 o
   2   0   4        7.73        0.42      3.41 o
   3   0   4      224.19      231.63      8.29 o
   4   0   4      678.35      643.11     14.82 o
   5   0   4      162.77      156.59      7.57 o
   6   0   4       10.41       11.72      3.23 o
   7   0   4       39.56       39.29      4.03 o
   8   0   4        7.31        1.02      8.18 o
  -7   1   4        3.92        4.93      8.47 o
  -6   1   4        8.55       12.63      3.52 o
  -5   1   4       52.34       45.37      3.91 o
  -4   1   4       57.46       62.11      3.72 o
  -3   1   4      235.10      230.10     10.60 o
  -2   1   4      161.92      189.27      8.19 o
  -1   1   4       96.87       96.36      4.23 o
   0   1   4      347.56      340.17      9.33 o
   1   1   4      111.26      107.77      5.35 o
   2   1   4      252.85      254.28      7.34 o
   3   1   4      481.72      510.02     11.42 o
   4   1   4      743.28      738.04     15.37 o
   5   1   4      172.39      169.75      8.47 o
   6   1   4       10.67       12.78      3.30 o
   7   1   4        9.58        9.14      7.35 o
   8   1   4       25.16       19.11      4.34 o
  -6   2   4       91.10       92.89      5.24 o
  -5   2   4       64.70       65.34      4.38 o
  -4   2   4      153.89      160.84      8.49 o
  -3   2   4        5.12        2.81      5.33 o
  -2   2   4      308.64      266.47     10.37 o
  -1   2   4      922.95      935.82     15.49 o
   0   2   4     1227.32     1211.92     11.14 o
   1   2   4      928.33      861.29     12.78 o
   2   2   4      458.06      459.98      9.69 o
   3   2   4      599.35      548.93     11.59 o
   4   2   4     2255.64     2301.97     25.86 o
   5   2   4      925.91      905.27     18.82 o
   6   2   4      219.23      201.61     10.27 o
   7   2   4      351.99      391.23     15.84 o
   8   2   4      249.94      242.75     13.29 o
   9   2   4      106.04       96.29      5.97 o
  -6   3   4        0.48        0.91      7.30 o
  -5   3   4        2.56        0.88      6.97 o
  -4   3   4       87.36       87.16      4.47 o
  -3   3   4      184.71      182.10      9.13 o
  -2   3   4      207.10      192.52      9.56 o
  -1   3   4       23.00       21.06      2.15 o
   0   3   4      368.76      381.39     13.24 o
   1   3   4       41.27       39.80      1.93 o
   2   3   4      127.42      138.52      6.35 o
   3   3   4      359.61      341.26     10.13 o
   4   3   4     1159.94     1137.65     18.78 o
   5   3   4      195.03      209.04      9.36 o
   6   3   4       22.81       26.15      3.23 o
   7   3   4       69.56       64.90      4.31 o
   8   3   4        4.32        6.95      8.14 o
   9   3   4       16.24        2.06      8.32 o
  -5   4   4        0.18        3.65      6.99 o
  -4   4   4       92.57       85.58      4.69 o
  -3   4   4      147.56      143.21      7.08 o
  -2   4   4      296.81      288.12     11.66 o
  -1   4   4      471.68      493.71     13.51 o
   0   4   4      715.09      692.03     10.35 o
   1   4   4      296.48      274.92      9.27 o
   2   4   4      291.73      296.28      9.53 o
   3   4   4      535.82      491.70     12.14 o
   4   4   4     2280.33     2305.89     27.28 o
   5   4   4      677.15      687.58     17.16 o
   6   4   4       87.48       85.76      4.82 o
   7   4   4      231.78      252.95     10.91 o
   8   4   4       61.39       62.60      4.64 o
   9   4   4       17.48       12.26      9.87 o
  -5   5   4       54.85       60.08      4.82 o
  -4   5   4       45.06       55.41      4.34 o
  -3   5   4      134.20      142.01      6.97 o
  -2   5   4      292.02      291.84     13.25 o
  -1   5   4      141.36      133.37      6.50 o
   0   5   4      672.82      659.53     14.24 o
   1   5   4     1927.69     1959.72     25.02 o
   2   5   4      955.52      914.27     16.97 o
   3   5   4      637.32      647.10     14.51 o
   4   5   4      547.05      481.01     14.11 o
   5   5   4      410.31      363.42     13.65 o
   6   5   4      206.30      200.61     10.04 o
   7   5   4      247.03      234.48     11.06 o
   8   5   4      126.57      125.54      6.88 o
   9   5   4       75.59       63.89      5.22 o
  -4   6   4        0.76        7.19      7.83 o
  -3   6   4        1.29        0.89      7.10 o
  -2   6   4       43.57       34.44      3.63 o
  -1   6   4       16.98       19.24      3.03 o
   0   6   4      186.83      184.17      6.27 o
   1   6   4       43.10       46.16      3.05 o
   2   6   4       50.11       55.15      3.14 o
   3   6   4       89.81       84.26      4.36 o
   4   6   4       10.87        6.00      5.86 o
   5   6   4        4.81        2.41      3.16 o
   6   6   4        9.55        7.77      3.07 o
   7   6   4        2.03        1.55      6.55 o
   8   6   4        0.09        0.89      7.19 o
   9   6   4        1.62        6.95      7.15 o
  -4   7   4       13.31       18.25      4.16 o
  -3   7   4       52.00       43.76      4.36 o
  -2   7   4       50.10       52.80      4.18 o
  -1   7   4        3.43        7.19      5.82 o
   0   7   4       33.95       30.85      2.24 o
   1   7   4      286.49      272.04     12.59 o
   2   7   4      115.01      117.46      6.35 o
   3   7   4      238.89      234.61     11.24 o
   4   7   4       97.72       90.81      4.12 o
   5   7   4       51.01       47.69      3.80 o
   6   7   4      149.88      165.22      9.02 o
   7   7   4      248.17      252.64     12.45 o
   8   7   4       95.24       85.63      5.18 o
   9   7   4       29.86       30.97      4.12 o
  -3   8   4       17.26       18.85      4.02 o
  -2   8   4       44.64       38.93      4.02 o
  -1   8   4       75.82       79.39      4.51 o
   0   8   4       71.07       72.50      6.07 o
   1   8   4      146.20      137.13      6.73 o
   2   8   4      112.13      103.17      4.89 o
   3   8   4       68.61       65.90      3.98 o
   4   8   4       60.93       60.21      3.87 o
   5   8   4      233.02      213.44      9.87 o
   6   8   4      357.43      358.03     15.99 o
   7   8   4      123.07      117.97      6.30 o
   8   8   4       77.25       67.07      5.27 o
  -2   9   4        3.65        9.33      3.29 o
  -1   9   4        1.59        3.78      6.70 o
   0   9   4        2.09        0.76      4.31 o
   1   9   4       27.82       20.40      3.83 o
   2   9   4        1.39        0.82      6.57 o
   3   9   4       20.01       20.00      3.25 o
   4   9   4        8.01        4.22      7.34 o
   5   9   4       20.02       15.20      3.70 o
   6   9   4       45.85       40.83      4.34 o
   7   9   4        1.18        1.90      8.12 o
   8   9   4        0.37        0.69      8.03 o
   0  10   4       29.64       37.05      2.81 o
   1  10   4       32.97       32.76      3.91 o
   2  10   4      164.50      151.26      6.90 o
   3  10   4      248.88      257.53     12.52 o
   4  10   4      138.58      143.89      7.81 o
   5  10   4       96.78      105.94      5.60 o
   6  10   4       84.44       83.68      5.38 o
   7  10   4       24.60       24.73      4.42 o
   1  11   4       18.39        9.80      7.92 o
   2  11   4       44.52       43.84      4.58 o
   3  11   4       18.46       12.50      3.94 o
   4  11   4       18.45       20.35      3.85 o
   5  11   4       26.57       22.67      4.29 o
   6  11   4        5.09        4.25      8.52 o
  -2 -11   5       18.25       15.93      4.16 o
  -5 -10   5       24.05       22.34      4.91 o
  -4 -10   5        1.19        1.08      8.65 o
  -3 -10   5       32.13       38.64      4.20 o
  -2 -10   5       15.02        4.43      8.36 o
  -1 -10   5       13.74       14.29      3.72 o
   0 -10   5       32.02       38.85      2.93 o
   1 -10   5       49.46       49.15      4.78 o
  -6  -9   5        8.49        7.21      8.03 o
  -5  -9   5        7.75        9.34      8.40 o
  -4  -9   5        3.98        5.16      3.52 o
  -3  -9   5       27.31       26.19      3.54 o
  -2  -9   5        1.32        0.88      6.95 o
  -1  -9   5        2.75        0.84      6.77 o
   0  -9   5       11.34        9.79      2.37 o
   1  -9   5       20.26       16.06      3.72 o
   2  -9   5        0.64        0.95      7.56 o
  -6  -8   5       47.51       44.93      4.95 o
  -5  -8   5      102.04      107.71      5.69 o
  -4  -8   5       20.82       17.74      3.91 o
  -3  -8   5       22.24       22.06      3.34 o
  -2  -8   5       72.14       79.32      4.33 o
  -1  -8   5      201.89      203.45      9.51 o
   0  -8   5      153.50      163.90     10.05 o
   1  -8   5       28.28       30.86      3.47 o
   2  -8   5       28.05       32.18      3.70 o
   3  -8   5       60.37       66.78      4.75 o
   4  -8   5       14.35       17.78      3.91 o
  -7  -7   5       11.06       11.00      4.27 o
  -6  -7   5        3.53        4.43      7.65 o
  -5  -7   5       13.20       17.85      3.45 o
  -4  -7   5        3.35        0.84      6.77 o
  -3  -7   5       27.28       27.10      3.23 o
  -2  -7   5      130.99      121.69      5.64 o
  -1  -7   5       98.81       85.54      4.62 o
   0  -7   5       33.84       30.10      2.36 o
   1  -7   5        1.52        0.77      6.13 o
   2  -7   5       34.86       32.03      3.70 o
   3  -7   5       27.42       25.55      3.69 o
   4  -7   5       46.81       48.47      4.14 o
  -7  -6   5       29.10       24.36      4.65 o
  -6  -6   5       10.15       16.72      3.67 o
  -5  -6   5       12.00        1.00      7.99 o
  -4  -6   5        0.19        0.84      6.70 o
  -3  -6   5      139.73      128.04      6.04 o
  -2  -6   5       46.96       52.54      3.43 o
  -1  -6   5        0.61        1.99      2.57 o
   0  -6   5      136.44      130.49      4.48 o
   1  -6   5        7.86       11.41      2.76 o
   2  -6   5       33.11       32.67      3.43 o
   3  -6   5        1.26        0.86      6.86 o
   4  -6   5       46.76       47.45      4.14 o
   5  -6   5       29.35       29.46      3.80 o
  -7  -5   5       25.21       19.89      4.42 o
  -6  -5   5       68.76       65.81      4.98 o
  -5  -5   5      141.63      144.80      7.54 o
  -4  -5   5      296.72      304.07     13.45 o
  -3  -5   5       58.17       59.09      3.49 o
  -2  -5   5      132.11      130.73      6.61 o
  -1  -5   5      389.76      366.92     12.68 o
   0  -5   5      341.51      346.43      8.46 o
   1  -5   5      246.09      256.07     10.64 o
   2  -5   5      920.78      888.12     20.24 o
   3  -5   5      245.54      233.00     10.91 o
   4  -5   5      110.72      128.03      6.26 o
   5  -5   5       46.33       49.02      4.16 o
   6  -5   5       75.28       78.51      5.33 o
  -7  -4   5       16.89        1.17      9.31 o
  -6  -4   5        3.34        6.24      7.21 o
  -5  -4   5       22.72       17.79      3.67 o
  -4  -4   5       68.86       64.95      3.87 o
  -3  -4   5       97.49       91.07      4.65 o
  -2  -4   5      105.79      107.60      5.68 o
  -1  -4   5      344.46      353.91     11.33 o
   0  -4   5       94.10      100.23      3.49 o
   1  -4   5      121.40      115.58      5.53 o
   2  -4   5        1.47        0.66      5.26 o
   3  -4   5       51.56       55.06      3.54 o
   4  -4   5        7.81        6.35      6.11 o
   5  -4   5       62.20       60.08      4.00 o
   6  -4   5       14.68       14.18      3.74 o
   7  -4   5        4.62        6.48      8.72 o
  -7  -3   5       61.93       60.28      5.02 o
  -6  -3   5        9.72        5.07      8.10 o
  -5  -3   5       15.88       11.64      3.47 o
  -4  -3   5      150.17      155.82      8.18 o
  -3  -3   5      440.17      446.06     13.65 o
  -2  -3   5      299.73      288.92     10.33 o
  -1  -3   5      194.36      164.73      7.74 o
   0  -3   5      929.30      941.36     11.41 o
   1  -3   5      643.89      613.34     13.72 o
   2  -3   5      671.86      689.24     15.24 o
   3  -3   5       90.25       83.62      4.03 o
   4  -3   5      261.23      265.47     12.54 o
   5  -3   5      177.73      164.82      8.72 o
   6  -3   5       97.54       93.08      5.18 o
   7  -3   5       66.77       65.97      4.98 o
  -7  -2   5       19.37       27.74      4.12 o
  -6  -2   5        9.35        5.11      7.81 o
  -5  -2   5      199.95      190.33      8.94 o
  -4  -2   5      342.96      337.63     13.51 o
  -3  -2   5      116.03      107.24      5.49 o
  -2  -2   5       78.75       73.38      3.58 o
  -1  -2   5      461.12      418.12     10.69 o
   0  -2   5      132.20      136.31      4.59 o
   1  -2   5     1662.43     1730.02     20.55 o
   2  -2   5     1181.29     1186.02     18.31 o
   3  -2   5     1247.10     1286.65     21.01 o
   4  -2   5       25.03       24.77      2.77 o
   5  -2   5       97.65      101.53      4.82 o
   6  -2   5      161.52      153.54      7.61 o
   7  -2   5       71.07       67.14      4.80 o
   8  -2   5        4.23        1.04      8.30 o
  -7  -1   5        0.15        6.48      3.63 o
  -6  -1   5        3.93        4.07      7.14 o
  -5  -1   5       17.47        9.20      3.49 o
  -4  -1   5       25.41       19.80      3.39 o
  -3  -1   5       15.67       24.40      2.70 o
  -2  -1   5      131.50      123.21      6.48 o
  -1  -1   5      180.42      198.31      7.61 o
   0  -1   5       60.59       57.39      2.08 o
   1  -1   5       67.90       77.97      3.69 o
   2  -1   5      463.60      491.44     11.37 o
   3  -1   5        0.03        4.11      1.90 o
   4  -1   5       35.98       39.88      2.97 o
   5  -1   5       10.33        8.61      2.81 o
   6  -1   5        4.72        8.32      2.99 o
   7  -1   5        0.66        0.97      7.79 o
   8  -1   5       19.25       17.68      4.34 o
  -7   0   5       33.55       34.75      4.87 o
  -6   0   5       21.19       27.83      4.02 o
  -5   0   5       62.37       60.81      4.09 o
  -4   0   5      280.11      295.98     13.10 o
  -3   0   5      415.13      429.12     13.54 o
  -2   0   5       67.11       60.37      3.16 o
  -1   0   5      295.15      256.49      8.47 o
   0   0   5      570.11      507.66     12.74 o
   1   0   5     2600.32     2605.93     22.92 o
   2   0   5       11.64       12.50      1.68 o
   3   0   5     1308.65     1367.08     19.44 o
   4   0   5     1005.11      958.32     18.38 o
   5   0   5      111.68      106.62      5.07 o
   6   0   5       70.57       78.55      4.25 o
   7   0   5      203.45      191.30      9.33 o
   8   0   5       55.43       51.59      4.80 o
  -6   1   5       32.69       44.59      4.27 o
  -5   1   5       44.48       43.75      3.94 o
  -4   1   5        6.41        1.77      6.39 o
  -3   1   5      220.05      218.33      9.58 o
  -2   1   5      564.56      557.88     14.14 o
  -1   1   5      610.10      610.27     13.05 o
   0   1   5      808.27      809.81      9.63 o
   1   1   5      867.21      846.78     13.38 o
   2   1   5      282.59      290.80      8.60 o
   3   1   5      462.24      484.49     11.81 o
   4   1   5      863.38      907.52     17.47 o
   5   1   5      181.24      181.63      8.65 o
   6   1   5      358.66      383.11     14.73 o
   7   1   5      147.54      135.40      6.73 o
   8   1   5       71.12       68.77      5.06 o
  -6   2   5       12.33        8.49      7.87 o
  -5   2   5       31.79       30.79      3.98 o
  -4   2   5       34.47       28.73      3.50 o
  -3   2   5      129.92      120.43      6.66 o
  -2   2   5        0.47        2.59      2.23 o
  -1   2   5      390.30      378.99     11.17 o
   0   2   5       44.80       41.68      3.99 o
   1   2   5     1257.75     1276.41     16.95 o
   2   2   5       58.61       53.84      2.83 o
   3   2   5       17.77       14.82      1.99 o
   4   2   5      196.50      195.68      9.09 o
   5   2   5       82.47       85.54      4.12 o
   6   2   5       77.74       78.39      5.06 o
   7   2   5      109.70      127.75      6.35 o
   8   2   5        7.92        5.35      8.18 o
   9   2   5        7.43        1.17      9.31 o
  -6   3   5       13.88       12.59      4.22 o
  -5   3   5       40.45       46.01      4.22 o
  -4   3   5      101.20       99.28      4.87 o
  -3   3   5      551.14      589.07     17.74 o
  -2   3   5      448.75      412.93     13.89 o
  -1   3   5      470.56      489.22     13.03 o
   0   3   5     2092.74     2078.77     28.51 o
   1   3   5      845.14      791.08     14.47 o
   2   3   5      417.87      411.16     10.49 o
   3   3   5     3189.72     3222.75     29.95 o
   4   3   5     6393.87     6017.86     43.75 o
   5   3   5      934.90      930.69     19.47 o
   6   3   5      219.17      220.08     10.38 o
   7   3   5      109.17      117.92      5.82 o
   8   3   5      225.98      222.47     10.71 o
   9   3   5       37.00       34.68      4.67 o
  -5   4   5       10.67        1.11      8.92 o
  -4   4   5       25.47       21.81      3.87 o
  -3   4   5       31.21       29.29      3.49 o
  -2   4   5       63.13       69.08      3.50 o
  -1   4   5       79.56       78.99      3.94 o
   0   4   5      618.43      630.50     10.45 o
   1   4   5      478.55      450.35     12.12 o
   2   4   5      544.25      541.14     13.01 o
   3   4   5      332.57      289.36     10.33 o
   4   4   5      119.04      118.41      6.06 o
   5   4   5      254.57      248.44     11.61 o
   6   4   5      107.77       98.84      5.09 o
   7   4   5       27.53       28.96      3.54 o
   8   4   5      101.13       95.01      5.16 o
   9   4   5       21.17       23.03      4.20 o
  -5   5   5       24.87       22.06      4.56 o
  -4   5   5        1.87        1.88      8.01 o
  -3   5   5       49.68       50.17      4.09 o
  -2   5   5      181.26      185.04      8.87 o
  -1   5   5       22.03       26.81      2.97 o
   0   5   5      123.72      121.72      4.26 o
   1   5   5      257.68      245.83     10.53 o
   2   5   5      384.93      381.52     12.15 o
   3   5   5      100.73       95.23      4.16 o
   4   5   5      160.53      159.16      8.05 o
   5   5   5       55.03       50.57      3.58 o
   6   5   5      166.28      156.19      7.48 o
   7   5   5       19.64       22.03      3.69 o
   8   5   5      159.92      157.61      8.08 o
   9   5   5       24.85       31.21      4.25 o
  -4   6   5       60.01       64.59      4.89 o
  -3   6   5       97.72       93.17      5.18 o
  -2   6   5       61.15       57.21      4.09 o
  -1   6   5      112.60      107.95      4.60 o
   0   6   5      489.34      460.86     10.76 o
   1   6   5      349.06      327.87     12.39 o
   2   6   5      216.74      214.53     10.35 o
   3   6   5      298.63      275.93     11.24 o
   4   6   5      292.88      288.28     12.37 o
   5   6   5      288.29      284.30     13.27 o
   6   6   5      156.93      147.86      7.48 o
   7   6   5      166.26      166.10      7.85 o
   8   6   5      108.31       96.36      5.26 o
   9   6   5       22.97       34.13      4.40 o
  -3   7   5        2.04        1.31      7.74 o
  -2   7   5        6.63        0.86      6.83 o
  -1   7   5       80.04       71.54      4.31 o
   0   7   5       38.13       38.58      2.31 o
   1   7   5       55.05       56.78      3.72 o
   2   7   5        8.03       10.75      2.68 o
   3   7   5        1.80        5.89      5.99 o
   4   7   5        3.23        1.30      6.17 o
   5   7   5      109.19      107.55      4.95 o
   6   7   5        0.33        1.15      3.10 o
   7   7   5       44.21       38.44      3.87 o
   8   7   5        0.36        0.95      7.56 o
   9   7   5        1.88        3.60      7.43 o
  -2   8   5       33.62       40.08      4.16 o
  -1   8   5       13.87        4.64      7.67 o
   0   8   5        6.02        5.77      3.51 o
   1   8   5       72.42       73.24      4.18 o
   2   8   5      240.74      254.21     12.34 o
   3   8   5       43.85       47.12      3.74 o
   4   8   5       26.45       23.29      3.47 o
   5   8   5      363.31      348.40     15.84 o
   6   8   5      200.62      224.46     11.68 o
   7   8   5       84.06       81.38      5.26 o
   8   8   5       35.34       42.94      3.98 o
  -1   9   5       37.79       49.49      4.07 o
   0   9   5       42.34       42.02      2.92 o
   1   9   5      138.38      142.10      7.87 o
   2   9   5      199.28      209.55     11.00 o
   3   9   5      207.94      214.30     10.71 o
   4   9   5      122.41      111.56      5.42 o
   5   9   5      127.84      115.09      5.48 o
   6   9   5       45.04       50.28      4.51 o
   7   9   5      167.69      155.42      7.81 o
   8   9   5       66.96       63.29      5.04 o
   0  10   5        0.83        4.33      4.73 o
   1  10   5        0.13        1.04      8.36 o
   2  10   5       13.31       15.86      3.70 o
   3  10   5        6.34        0.88      7.06 o
   4  10   5        4.64        1.84      7.43 o
   5  10   5        8.70        9.00      3.94 o
   6  10   5        0.08        1.31      7.41 o
   7  10   5        0.45        0.93      7.52 o
   2  11   5       40.86       44.57      4.40 o
   3  11   5       20.11       21.83      4.00 o
   4  11   5       44.66       40.28      4.65 o
   5  11   5      133.04      135.09      6.52 o
   6  11   5       56.99       53.95      5.22 o
  -4 -10   6       10.37        7.25      9.00 o
  -3 -10   6       15.50       18.45      3.91 o
  -2 -10   6       43.88       45.92      4.51 o
  -1 -10   6        6.33        8.61      3.63 o
   0 -10   6       49.87       57.05      3.42 o
  -5  -9   6       20.05       19.09      4.42 o
  -4  -9   6       72.37       76.45      4.96 o
  -3  -9   6        5.26        7.74      7.17 o
  -2  -9   6       45.71       46.59      4.12 o
  -1  -9   6       70.97       57.45      4.36 o
   0  -9   6       24.39       23.74      2.66 o
   1  -9   6        2.01        0.91      7.26 o
   2  -9   6       58.21       58.77      4.65 o
  -6  -8   6        3.33        9.91      3.83 o
  -5  -8   6        0.06        1.30      6.81 o
  -4  -8   6       36.82       37.87      4.18 o
  -3  -8   6       10.70        0.80      6.46 o
  -2  -8   6        0.03        0.84      6.77 o
  -1  -8   6        0.92        4.71      5.66 o
   0  -8   6       17.16       19.76      2.30 o
   1  -8   6        0.99        0.78      6.22 o
   2  -8   6        2.38        8.41      6.79 o
   3  -8   6        3.44        5.27      7.63 o
  -6  -7   6       30.51       33.11      4.51 o
  -5  -7   6        1.26        5.44      7.34 o
  -4  -7   6       41.79       30.99      4.09 o
  -3  -7   6       89.98       84.10      4.27 o
  -2  -7   6       92.50       97.99      4.58 o
  -1  -7   6      147.64      150.88      8.47 o
   0  -7   6      116.78      139.53      4.83 o
   1  -7   6       20.87       28.36      3.27 o
   2  -7   6       40.22       48.13      4.02 o
   3  -7   6       31.22       41.56      3.91 o
   4  -7   6       58.40       63.64      4.71 o
  -6  -6   6        4.27        5.18      7.81 o
  -5  -6   6      193.09      172.36      8.43 o
  -4  -6   6        6.04        7.46      6.28 o
  -3  -6   6       32.70       32.78      3.43 o
  -2  -6   6      135.59      139.89      7.70 o
  -1  -6   6      508.86      522.65     16.39 o
   0  -6   6      114.62      114.95      4.07 o
   1  -6   6       68.19       63.77      3.52 o
   2  -6   6      170.23      165.84      8.50 o
   3  -6   6      146.06      143.17      6.77 o
   4  -6   6        3.47        6.53      7.10 o
   5  -6   6       21.36       19.00      4.07 o
  -7  -5   6        6.78        5.71      8.43 o
  -6  -5   6        3.79        7.50      3.47 o
  -5  -5   6        4.51        6.53      6.66 o
  -4  -5   6        0.08        0.93      5.99 o
  -3  -5   6        6.96        9.56      2.85 o
  -2  -5   6       17.45       22.79      2.99 o
  -1  -5   6       57.06       55.17      3.19 o
   0  -5   6       60.27       55.85      2.85 o
   1  -5   6       58.52       66.03      3.47 o
   2  -5   6       50.94       51.81      3.39 o
   3  -5   6       28.61       23.32      3.47 o
   4  -5   6        0.82        0.80      6.35 o
   5  -5   6       54.11       53.33      4.45 o
   6  -5   6       12.57        2.03      9.14 o
  -7  -4   6       69.33       74.46      5.35 o
  -6  -4   6        0.33        5.07      3.45 o
  -5  -4   6       58.14       58.75      4.42 o
  -4  -4   6      105.61      115.45      5.11 o
  -3  -4   6      685.79      646.35     17.41 o
  -2  -4   6      537.99      500.20     14.56 o
  -1  -4   6      363.87      351.10     12.17 o
   0  -4   6      591.01      566.79     10.46 o
   1  -4   6      603.85      578.35     15.09 o
   2  -4   6      170.05      174.45      8.78 o
   3  -4   6      402.76      405.63     15.09 o
   4  -4   6      282.07      299.58     14.03 o
   5  -4   6      275.15      264.90     12.39 o
   6  -4   6       75.93       68.58      4.78 o
  -7  -3   6        0.18        0.97      7.72 o
  -6  -3   6       51.04       45.52      4.54 o
  -5  -3   6      123.72      126.13      5.35 o
  -4  -3   6      101.49       98.35      4.93 o
  -3  -3   6       32.06       32.41      3.29 o
  -2  -3   6        0.89        1.95      5.15 o
  -1  -3   6       35.85       31.76      2.46 o
   0  -3   6      164.24      176.55     10.45 o
   1  -3   6       22.88       26.65      2.37 o
   2  -3   6      649.19      634.16     15.91 o
   3  -3   6       10.72        7.92      2.66 o
   4  -3   6        3.82        5.09      6.24 o
   5  -3   6       26.39       30.15      3.49 o
   6  -3   6       19.91       18.56      3.80 o
   7  -3   6       12.43       16.77      3.89 o
  -7  -2   6       10.69       12.50      4.36 o
  -6  -2   6        2.04        4.80      3.60 o
  -5  -2   6      149.40      142.90      6.88 o
  -4  -2   6      120.07      114.21      6.57 o
  -3  -2   6      160.39      144.29      6.72 o
  -2  -2   6      313.25      280.54     10.82 o
  -1  -2   6      175.33      162.94      7.08 o
   0  -2   6      274.59      269.58     11.32 o
   1  -2   6     1241.77     1273.49     19.29 o
   2  -2   6      867.39      836.58     16.44 o
   3  -2   6      359.37      327.65     12.01 o
   4  -2   6       52.82       54.09      3.50 o
   5  -2   6       27.60       26.97      3.58 o
   6  -2   6       29.79       26.28      3.74 o
   7  -2   6      110.17      109.59      5.42 o
  -6  -1   6       54.46       65.19      4.38 o
  -5  -1   6        6.48        4.71      3.54 o
  -4  -1   6      287.85      298.41     13.36 o
  -3  -1   6      448.99      404.81     14.14 o
  -2  -1   6      199.42      164.13      7.77 o
  -1  -1   6      112.87       94.24      4.58 o
   0  -1   6     2927.06     2846.25     19.33 o
   1  -1   6      623.82      568.02     12.59 o
   2  -1   6     1341.28     1366.06     19.86 o
   3  -1   6      144.16      125.38      5.79 o
   4  -1   6      394.01      386.58     13.49 o
   5  -1   6       85.21       85.43      4.22 o
   6  -1   6      151.76      156.26      8.03 o
   7  -1   6      143.85      138.08      6.81 o
   8  -1   6       12.31        4.12      8.91 o
  -6   0   6        2.32        3.89      3.67 o
  -5   0   6        0.21        1.00      3.27 o
  -4   0   6       13.51       13.67      3.10 o
  -3   0   6       11.39       18.07      2.83 o
  -2   0   6       18.55       19.55      2.56 o
  -1   0   6      235.91      249.65      9.27 o
   0   0   6       34.03       36.75      1.46 o
   1   0   6        9.83       13.23      1.73 o
   2   0   6       51.29       54.59      3.49 o
   3   0   6       81.13       98.42      4.73 o
   4   0   6       26.66       23.93      2.77 o
   5   0   6       10.08        6.79      2.96 o
   6   0   6       79.63       84.97      4.51 o
   7   0   6       12.11        8.52      3.92 o
   8   0   6        1.27        7.52      3.63 o
  -6   1   6       62.72       63.49      5.13 o
  -5   1   6       26.50       24.47      3.89 o
  -4   1   6       31.78       32.18      3.96 o
  -3   1   6       37.36       42.76      3.30 o
  -2   1   6      378.55      385.19     12.48 o
  -1   1   6      402.41      398.82     11.83 o
   0   1   6     2316.02     2335.48     36.10 o
   1   1   6       68.98       47.01      2.26 o
   2   1   6     1419.24     1463.73     19.55 o
   3   1   6      733.47      733.94     15.13 o
   4   1   6      568.15      577.29     14.76 o
   5   1   6      412.11      403.33     13.83 o
   6   1   6      353.79      356.16     14.89 o
   7   1   6      193.02      180.33     10.04 o
   8   1   6       95.28       95.45      5.68 o
  -6   2   6       29.73       35.83      4.53 o
  -5   2   6       16.35       18.49      3.67 o
  -4   2   6      277.88      264.17     12.39 o
  -3   2   6      604.17      579.98     18.03 o
  -2   2   6      134.53      131.79      6.28 o
  -1   2   6      429.46      416.75     12.56 o
   0   2   6      572.85      568.02      9.44 o
   1   2   6     1138.51     1070.20     17.28 o
   2   2   6      360.27      384.22     10.60 o
   3   2   6     2611.26     2701.65     28.27 o
   4   2   6     2326.60     2205.73     27.47 o
   5   2   6      333.71      326.77     12.78 o
   6   2   6       63.05       67.42      4.02 o
   7   2   6       97.39       93.64      4.82 o
   8   2   6       91.29       88.26      5.06 o
   9   2   6       85.30       72.02      5.69 o
  -5   3   6        0.11        1.04      8.34 o
  -4   3   6        4.87        0.97      7.81 o
  -3   3   6        0.70        0.93      6.37 o
  -2   3   6        1.18        0.71      5.75 o
  -1   3   6       39.94       39.04      2.92 o
   0   3   6      555.71      579.50     10.03 o
   1   3   6       23.05       24.88      2.15 o
   2   3   6        0.05        2.90      3.76 o
   3   3   6      331.58      342.21     11.17 o
   4   3   6      167.21      179.29      8.23 o
   5   3   6        1.12        3.69      5.84 o
   6   3   6        1.42        4.33      6.06 o
   7   3   6        1.44        0.86      6.79 o
   8   3   6        5.36        5.35      7.77 o
   9   3   6       10.39        7.67      7.61 o
  -5   4   6       20.99       26.88      4.20 o
  -4   4   6       23.29       28.14      3.89 o
  -3   4   6      108.71      112.02      5.38 o
  -2   4   6      207.34      202.27     10.18 o
  -1   4   6     1001.00     1007.80     21.23 o
   0   4   6      456.95      471.40      9.77 o
   1   4   6     1146.43     1176.07     20.13 o
   2   4   6      544.26      512.01     13.54 o
   3   4   6      543.16      505.11     13.93 o
   4   4   6      853.61      783.78     17.56 o
   5   4   6      490.48      480.84     15.48 o
   6   4   6       57.38       61.01      3.92 o
   7   4   6      181.09      178.47      9.36 o
   8   4   6       82.51       95.69      5.99 o
   9   4   6       69.68       76.76      5.35 o
  -4   5   6       36.68       35.86      4.73 o
  -3   5   6       89.88       86.45      4.96 o
  -2   5   6       16.17        7.74      6.97 o
  -1   5   6      112.91      110.52      4.98 o
   0   5   6      116.87      110.92      4.01 o
   1   5   6      205.84      186.54      8.67 o
   2   5   6       64.36       59.28      3.14 o
   3   5   6      132.85      130.96      5.77 o
   4   5   6      555.98      525.10     15.53 o
   5   5   6       95.90       86.14      4.71 o
   6   5   6        6.15        0.82      6.57 o
   7   5   6        6.94        0.88      7.01 o
   8   5   6       41.74       45.43      4.36 o
   9   5   6        2.23        9.14      3.76 o
  -4   6   6        8.63        5.00      8.94 o
  -3   6   6       42.20       34.47      4.47 o
  -2   6   6        0.15        0.80      6.37 o
  -1   6   6       26.63       24.95      3.52 o
   0   6   6        7.40        9.65      1.94 o
   1   6   6       19.98       28.07      3.14 o
   2   6   6       64.86       62.03      3.60 o
   3   6   6      100.69       97.58      4.98 o
   4   6   6       85.76       90.92      4.27 o
   5   6   6       79.91       83.40      4.31 o
   6   6   6        7.10        2.68      3.12 o
   7   6   6       58.05       55.13      4.16 o
   8   6   6        6.02       15.91      3.60 o
   9   6   6        4.45        5.64      7.61 o
  -3   7   6       22.54       22.65      4.02 o
  -2   7   6       64.10       68.29      4.49 o
  -1   7   6       46.55       48.00      4.16 o
   0   7   6       45.79       49.22      4.16 o
   1   7   6      285.35      315.26     13.96 o
   2   7   6      246.60      227.91     10.48 o
   3   7   6       36.94       38.40      3.30 o
   4   7   6      150.12      168.45      8.40 o
   5   7   6      300.85      297.02     14.20 o
   6   7   6      268.78      270.03     12.48 o
   7   7   6       96.22      104.32      5.80 o
   8   7   6      117.91      119.74      5.77 o
  -2   8   6       10.56        0.91      7.26 o
  -1   8   6        4.29        7.19      3.08 o
   0   8   6      104.19       94.66      3.70 o
   1   8   6       21.05       22.56      3.36 o
   2   8   6        1.16        4.93      5.86 o
   3   8   6       14.21        6.62      5.95 o
   4   8   6       68.11       73.00      4.36 o
   5   8   6        0.96        0.95      7.67 o
   6   8   6       68.41       57.60      4.56 o
   7   8   6       29.47       31.61      4.07 o
   8   8   6       14.98       10.88      3.94 o
  -1   9   6       13.65       16.52      4.07 o
   0   9   6       25.66       31.05      3.59 o
   1   9   6      143.85      142.88      7.37 o
   2   9   6      160.33      170.51      8.19 o
   3   9   6       67.95       69.83      4.25 o
   4   9   6       74.62       70.46      4.69 o
   5   9   6       30.89       37.76      3.98 o
   6   9   6      136.55      150.57      6.88 o
   7   9   6       62.84       72.22      4.98 o
   8   9   6       40.53       38.27      4.80 o
   1  10   6       42.01       45.33      4.42 o
   2  10   6       72.71       82.67      4.85 o
   3  10   6       54.17       52.51      4.62 o
   4  10   6      106.52      108.48      5.42 o
   5  10   6       83.49       75.12      5.27 o
   6  10   6      115.83      116.02      6.95 o
   7  10   6       18.17        5.71     10.26 o
   3  11   6       13.61       11.11      9.27 o
   4  11   6       13.32        1.15      9.18 o
   5  11   6       14.65       17.79      4.02 o
  -2 -10   7        1.11        1.46      3.65 o
  -1 -10   7        2.87        0.99      7.92 o
  -4  -9   7       40.16       48.62      4.80 o
  -3  -9   7       35.46       36.81      4.12 o
  -2  -9   7        0.39        2.52      7.01 o
  -1  -9   7       58.52       64.95      4.54 o
   0  -9   7        5.78        2.96      5.31 o
   1  -9   7        4.87        7.35      3.41 o
   2  -9   7       50.98       66.08      5.11 o
  -5  -8   7       25.26       20.31      4.36 o
  -4  -8   7        4.21        4.62      3.63 o
  -3  -8   7       43.19       35.73      4.23 o
  -2  -8   7       97.28       90.61      4.95 o
  -1  -8   7       85.94       85.83      4.73 o
   0  -8   7       12.89       14.06      7.85 o
   1  -8   7      115.74      121.07      6.02 o
   2  -8   7        1.70        4.93      3.16 o
   3  -8   7       31.28       38.67      4.12 o
  -6  -7   7        1.96        1.13      9.07 o
  -5  -7   7        0.04        0.86      6.92 o
  -4  -7   7       23.57       18.25      3.80 o
  -3  -7   7       13.53       17.48      3.36 o
  -2  -7   7       80.55       66.10      4.31 o
  -1  -7   7       14.24        6.48      6.72 o
   0  -7   7        0.74        1.73      3.80 o
   1  -7   7        0.93        0.78      6.28 o
   2  -7   7        8.24        7.25      5.97 o
   3  -7   7        4.05        0.60      6.88 o
   4  -7   7        0.18        0.93      7.50 o
  -6  -6   7       17.37       20.35      4.43 o
  -5  -6   7       37.73       32.43      4.49 o
  -4  -6   7       28.06       19.71      3.81 o
  -3  -6   7        3.64        4.84      6.24 o
  -2  -6   7      139.48      148.59      6.79 o
  -1  -6   7      379.26      387.42     14.66 o
   0  -6   7       68.76       63.39      4.43 o
   1  -6   7      185.41      177.14      8.60 o
   2  -6   7        7.77        4.43      5.99 o
   3  -6   7       86.69       85.48      4.87 o
   4  -6   7       84.70       83.39      5.11 o
   5  -6   7       28.01       39.77      4.07 o
  -6  -5   7       62.91       58.73      5.35 o
  -5  -5   7        1.29        0.99      7.92 o
  -4  -5   7      226.17      222.40     11.37 o
  -3  -5   7      242.41      232.93     10.86 o
  -2  -5   7      401.95      383.69     14.78 o
  -1  -5   7      102.83      107.73      5.33 o
   0  -5   7      131.49      138.90      5.14 o
   1  -5   7       36.92       34.79      3.30 o
   2  -5   7      112.56      125.98      5.89 o
   3  -5   7      137.33      152.43      7.81 o
   4  -5   7      141.82      129.50      5.75 o
   5  -5   7       13.42       13.76      3.50 o
   6  -5   7       21.20       21.94      4.33 o
  -6  -4   7        0.09        1.00      7.99 o
  -5  -4   7       33.23       31.77      4.03 o
  -4  -4   7       30.66       26.35      3.60 o
  -3  -4   7      163.04      141.29      6.73 o
  -2  -4   7       93.89       97.31      4.47 o
  -1  -4   7        8.69       11.70      2.61 o
   0  -4   7        2.08        0.50      3.73 o
   1  -4   7      230.38      244.66     11.33 o
   2  -4   7        1.24        0.75      5.99 o
   3  -4   7        5.22        5.18      6.44 o
   4  -4   7      315.49      309.36     14.93 o
   5  -4   7       55.19       54.46      4.47 o
   6  -4   7        2.41        6.97      6.17 o
  -6  -3   7      114.71      101.80      5.75 o
  -5  -3   7       65.28       70.37      4.67 o
  -4  -3   7      248.00      244.46     11.10 o
  -3  -3   7      108.94      114.85      6.55 o
  -2  -3   7      221.41      208.36      9.36 o
  -1  -3   7      456.34      428.06     13.21 o
   0  -3   7     1020.51     1066.68     13.96 o
   1  -3   7      583.65      618.50     15.57 o
   2  -3   7      743.44      735.25     17.67 o
   3  -3   7      256.43      240.48     10.53 o
   4  -3   7       24.89       26.61      3.38 o
   5  -3   7       16.81       14.84      3.27 o
   6  -3   7      213.50      193.93     10.27 o
   7  -3   7        6.79        1.06      8.45 o
  -6  -2   7        0.93        2.45      3.69 o
  -5  -2   7       14.79        9.56      3.63 o
  -4  -2   7       39.24       36.68      3.87 o
  -3  -2   7      109.02      112.08      6.06 o
  -2  -2   7       37.62       32.52      2.96 o
  -1  -2   7       22.35       25.20      2.56 o
   0  -2   7      443.59      435.56      8.94 o
   1  -2   7      134.66      143.61      6.92 o
   2  -2   7        8.13       12.59      2.43 o
   3  -2   7      195.48      195.79      8.76 o
   4  -2   7        3.19        0.77      6.19 o
   5  -2   7       50.63       49.68      3.87 o
   6  -2   7       34.73       33.22      3.98 o
   7  -2   7        2.02        0.99      7.96 o
  -6  -1   7       14.54        3.38      7.72 o
  -5  -1   7        0.69        0.91      7.34 o
  -4  -1   7       78.65       82.95      4.40 o
  -3  -1   7      300.54      296.97     13.34 o
  -2  -1   7      103.40       97.47      5.48 o
  -1  -1   7        0.70        0.55      4.45 o
   0  -1   7      350.14      358.14     20.22 o
   1  -1   7      242.78      272.04      9.84 o
   2  -1   7       12.39       11.59      2.04 o
   3  -1   7      104.55      118.86      6.22 o
   4  -1   7      118.35      118.96      6.35 o
   5  -1   7        1.88        8.21      2.99 o
   6  -1   7      172.48      169.09      8.50 o
   7  -1   7        0.46        7.81      7.08 o
   8  -1   7       43.12       37.74      5.04 o
  -6   0   7       12.58       22.32      4.05 o
  -5   0   7      116.19      118.34      5.27 o
  -4   0   7      183.05      177.87      9.18 o
  -3   0   7      183.06      195.97      9.96 o
  -2   0   7      331.37      333.20     12.56 o
  -1   0   7      747.80      784.84     16.86 o
   0   0   7      561.45      538.88     17.89 o
   1   0   7     1608.34     1641.62     22.19 o
   2   0   7      467.27      421.95     12.03 o
   3   0   7      701.28      657.58     15.75 o
   4   0   7       73.12       65.46      3.43 o
   5   0   7      254.67      252.27     11.22 o
   6   0   7      232.73      254.14     11.39 o
   7   0   7      224.38      215.24     11.02 o
   8   0   7       23.80       22.92      4.16 o
  -6   1   7        4.18        1.22      9.75 o
  -5   1   7        8.19        0.89      7.21 o
  -4   1   7       77.82       67.69      4.65 o
  -3   1   7      179.99      188.40      9.71 o
  -2   1   7       21.69       22.03      2.81 o
  -1   1   7       12.36        9.20      2.39 o
   0   1   7      284.85      290.18      7.38 o
   1   1   7      159.12      147.85      6.61 o
   2   1   7      175.50      202.63      8.76 o
   3   1   7       72.44       72.36      3.14 o
   4   1   7       82.14       89.52      3.69 o
   5   1   7      157.15      160.82      7.92 o
   6   1   7       64.82       58.95      4.22 o
   7   1   7       73.79       77.25      4.71 o
   8   1   7        3.74        7.01      7.30 o
  -5   2   7       29.66       24.42      4.27 o
  -4   2   7       55.04       64.64      4.49 o
  -3   2   7       79.86       87.09      5.37 o
  -2   2   7       18.20        2.79      7.01 o
  -1   2   7      422.29      415.38     13.32 o
   0   2   7      394.36      394.65      8.82 o
   1   2   7     1086.64     1102.61     19.11 o
   2   2   7      224.75      208.53      9.47 o
   3   2   7      856.77      837.27     17.23 o
   4   2   7      593.13      532.98     15.07 o
   5   2   7      272.02      260.82     11.94 o
   6   2   7        2.82        5.48      6.97 o
   7   2   7      184.12      183.36      9.93 o
   8   2   7       95.07       94.21      5.16 o
  -5   3   7       19.75       18.38      4.29 o
  -4   3   7       20.12       11.00      3.91 o
  -3   3   7      123.27      123.79      6.02 o
  -2   3   7      471.35      476.86     16.74 o
  -1   3   7      335.95      346.77     13.01 o
   0   3   7      677.12      711.42     11.84 o
   1   3   7      192.29      180.46      8.76 o
   2   3   7      450.44      424.21     12.83 o
   3   3   7      589.79      550.45     14.78 o
   4   3   7      442.61      439.34     14.02 o
   5   3   7      555.07      539.37     16.33 o
   6   3   7        8.15       11.11      3.08 o
   7   3   7       79.11       83.35      4.71 o
   8   3   7       82.74       91.31      5.24 o
   9   3   7        1.38        1.00      7.99 o
  -4   4   7       14.44       16.41      3.60 o
  -3   4   7        6.15        4.96      6.83 o
  -2   4   7        8.44        6.68      2.97 o
  -1   4   7      244.77      250.41     12.17 o
   0   4   7        1.15        0.90      3.74 o
   1   4   7        0.02        4.12      2.23 o
   2   4   7        3.83        2.96      5.49 o
   3   4   7       18.35       19.29      2.66 o
   4   4   7      130.29      128.14      5.79 o
   5   4   7      157.40      146.40      6.81 o
   6   4   7        3.10        0.86      6.90 o
   7   4   7        6.18        3.70      6.86 o
   8   4   7        0.86        5.62      3.47 o
   9   4   7        4.48        1.13      9.02 o
  -4   5   7       45.29       54.02      4.91 o
  -3   5   7       58.73       61.92      4.54 o
  -2   5   7      134.33      143.90      7.26 o
  -1   5   7        1.28        0.78      6.30 o
   0   5   7      230.15      230.94      9.65 o
   1   5   7      114.93      112.79      5.33 o
   2   5   7       54.96       54.28      3.19 o
   3   5   7      395.36      401.49     13.34 o
   4   5   7      391.32      377.40     14.44 o
   5   5   7       30.53       30.28      3.39 o
   6   5   7       21.52        5.77      7.63 o
   7   5   7        6.97       12.08      3.47 o
   8   5   7      128.12      136.57      6.90 o
   9   5   7       26.39       24.02      4.51 o
  -3   6   7        8.79        1.04      8.30 o
  -2   6   7       60.59       59.35      4.22 o
  -1   6   7       40.19       39.86      3.61 o
   0   6   7      126.72      126.52      4.37 o
   1   6   7      115.37      105.19      4.36 o
   2   6   7       57.67       55.88      3.60 o
   3   6   7        2.45        4.80      2.81 o
   4   6   7      154.65      151.06      8.10 o
   5   6   7       60.81       56.50      4.02 o
   6   6   7       80.41       83.22      4.62 o
   7   6   7       84.75       84.12      4.96 o
   8   6   7       32.58       31.37      4.43 o
   9   6   7       25.92       19.25      4.78 o
  -2   7   7       29.83       40.95      4.16 o
  -1   7   7       12.44       10.97      3.05 o
   0   7   7        0.79        0.77      4.33 o
   1   7   7       50.05       56.56      3.92 o
   2   7   7       85.23       77.60      4.47 o
   3   7   7       10.13       13.10      3.14 o
   4   7   7       13.59        7.21      7.48 o
   5   7   7        7.35        9.91      3.25 o
   6   7   7       45.42       52.98      4.22 o
   7   7   7        5.63        6.53      3.69 o
   8   7   7        8.84        7.88      8.52 o
  -1   8   7       28.37       38.80      4.11 o
   0   8   7      124.55      127.52      4.70 o
   1   8   7      143.70      136.00      7.34 o
   2   8   7      195.58      221.32     11.30 o
   3   8   7      107.21      108.32      5.68 o
   4   8   7      189.80      191.63      9.73 o
   5   8   7      220.63      194.48      9.58 o
   6   8   7      158.83      157.17      8.36 o
   7   8   7      175.75      153.61      7.41 o
   8   8   7       53.34       56.69      5.11 o
   0   9   7        2.69        3.82      2.95 o
   1   9   7        6.49        3.10      8.03 o
   2   9   7        8.65       13.91      3.43 o
   3   9   7       34.80       38.60      3.69 o
   4   9   7       16.86       20.97      3.81 o
   5   9   7      104.64       94.03      5.24 o
   6   9   7       22.35       25.46      3.85 o
   7   9   7        1.95        2.03      3.81 o
   1  10   7        9.00        6.99      7.21 o
   2  10   7       42.67       41.76      4.47 o
   3  10   7       23.56       26.81      4.22 o
   4  10   7        5.78        1.99      7.52 o
   5  10   7       87.31       77.84      5.29 o
   6  10   7       31.11       39.84      4.67 o
  -3  -9   8        6.20        1.02      8.21 o
  -2  -9   8       13.52       20.57      3.60 o
  -1  -9   8        0.46        0.95      7.57 o
   0  -9   8       21.44       19.80      7.71 o
   1  -9   8        4.09        1.61      3.54 o
  -4  -8   8        2.45        1.39      7.87 o
  -3  -8   8        4.77        4.33      6.97 o
  -2  -8   8       50.01       61.45      4.23 o
  -1  -8   8        0.31        0.82      6.59 o
   0  -8   8       28.24       32.38      2.64 o
   1  -8   8       17.07        9.98      8.60 o
   2  -8   8        1.60        1.51      3.38 o
   3  -8   8        1.84        0.71      8.05 o
  -5  -7   8       20.36       19.24      4.12 o
  -4  -7   8       34.87       46.03      4.20 o
  -3  -7   8       53.79       45.81      4.18 o
  -2  -7   8       78.04       78.71      4.47 o
  -1  -7   8       82.80       92.68      4.76 o
   0  -7   8      186.09      177.75      5.99 o
   1  -7   8       15.99       11.84      3.14 o
   2  -7   8      142.19      146.59      7.87 o
   3  -7   8       33.43       31.61      4.22 o
   4  -7   8       27.45       20.88      4.49 o
  -5  -6   8        5.99        2.66      7.94 o
  -4  -6   8        2.53        0.91      7.35 o
  -3  -6   8       86.61       73.68      4.47 o
  -2  -6   8        3.21        3.52      6.06 o
  -1  -6   8       22.31       21.33      3.47 o
   0  -6   8       31.62       27.53      2.24 o
   1  -6   8        9.65       11.28      3.01 o
   2  -6   8        2.99        1.06      6.22 o
   3  -6   8       17.06        8.21      3.72 o
   4  -6   8        2.61        0.93      7.50 o
   5  -6   8        0.38        1.11      8.89 o
  -6  -5   8       41.31       50.77      5.37 o
  -5  -5   8       20.49       21.77      4.02 o
  -4  -5   8       33.70       36.94      3.94 o
  -3  -5   8      307.28      290.53     14.27 o
  -2  -5   8      185.51      215.90     10.04 o
  -1  -5   8        0.85        0.78      6.33 o
   0  -5   8      463.68      443.30     11.27 o
   1  -5   8        7.69        0.82      6.53 o
   2  -5   8      159.57      153.81      8.23 o
   3  -5   8      122.32      118.08      5.99 o
   4  -5   8      150.19      147.86      7.52 o
   5  -5   8       54.80       49.90      4.38 o
  -6  -4   8        8.71       10.35      4.38 o
  -5  -4   8       75.17       66.25      5.06 o
  -4  -4   8       32.15       33.73      3.76 o
  -3  -4   8       50.46       56.43      3.87 o
  -2  -4   8       38.81       32.36      3.58 o
  -1  -4   8      787.38      770.35     19.55 o
   0  -4   8       24.42       25.97      2.05 o
   1  -4   8      153.43      169.07      8.58 o
   2  -4   8       47.78       52.29      3.47 o
   3  -4   8       86.19       83.26      4.40 o
   4  -4   8        2.09        0.89      7.10 o
   5  -4   8       29.17       27.05      3.81 o
   6  -4   8       13.20       15.00      3.74 o
  -6  -3   8        0.53        1.64      3.98 o
  -5  -3   8       11.99        8.03      7.74 o
  -4  -3   8        1.71        1.06      6.62 o
  -3  -3   8        2.80        7.46      2.90 o
  -2  -3   8       84.26       78.88      3.92 o
  -1  -3   8        0.06        1.88      2.70 o
   0  -3   8      272.36      273.86      8.44 o
   1  -3   8        2.07        0.73      5.55 o
   2  -3   8       31.46       32.18      3.01 o
   3  -3   8        2.46        0.80      6.42 o
   4  -3   8        5.36        3.56      3.03 o
   5  -3   8        8.64       10.86      3.41 o
   6  -3   8       11.24        4.23      7.72 o
   7  -3   8        0.51        2.14      7.68 o
  -6  -2   8        2.14        2.14      8.10 o
  -5  -2   8       25.87       21.17      3.96 o
  -4  -2   8      174.52      174.55      9.29 o
  -3  -2   8      604.73      586.42     18.34 o
  -2  -2   8       22.62       22.94      3.05 o
  -1  -2   8      402.15      388.11     14.09 o
   0  -2   8       22.39       23.97      1.96 o
   1  -2   8      573.81      561.75     15.77 o
   2  -2   8      115.65      133.21      6.70 o
   3  -2   8       70.33       68.13      3.67 o
   4  -2   8      123.58      125.47      7.04 o
   5  -2   8      200.53      196.78      9.29 o
   6  -2   8        0.47        2.81      7.12 o
   7  -2   8       66.89       67.75      5.09 o
  -6  -1   8       40.47       43.31      4.65 o
  -5  -1   8       45.01       51.16      4.45 o
  -4  -1   8       55.96       61.49      4.29 o
  -3  -1   8       18.03       17.17      3.54 o
  -2  -1   8       25.47       24.82      3.18 o
  -1  -1   8      538.06      497.54     15.11 o
   0  -1   8      412.27      426.61      9.48 o
   1  -1   8      379.57      396.32     12.50 o
   2  -1   8      263.16      268.97     10.91 o
   3  -1   8       43.46       40.57      3.07 o
   4  -1   8       25.33       29.35      3.10 o
   5  -1   8       11.81        7.88      6.70 o
   6  -1   8      229.74      231.71     11.39 o
   7  -1   8       45.51       45.13      4.60 o
   8  -1   8       21.61       23.31      4.27 o
  -5   0   8       17.35       13.41      3.89 o
  -4   0   8        0.04        0.88      7.06 o
  -3   0   8       18.32       24.66      3.54 o
  -2   0   8       36.84       36.79      3.27 o
  -1   0   8      209.79      227.60     11.10 o
   0   0   8       65.91       65.89      3.60 o
   1   0   8       18.52       15.82      2.35 o
   2   0   8      207.73      186.97      7.92 o
   3   0   8        0.15        2.43      5.69 o
   4   0   8       42.17       45.53      3.36 o
   5   0   8      158.02      159.82      8.58 o
   6   0   8        6.07        0.89      7.17 o
   7   0   8      102.07       94.72      6.39 o
   8   0   8        1.78        1.10      8.71 o
  -5   1   8       24.01       26.74      3.96 o
  -4   1   8       91.94       94.72      4.96 o
  -3   1   8      205.07      212.58     11.15 o
  -2   1   8      150.19      146.22      7.30 o
  -1   1   8      105.70      107.33      5.24 o
   0   1   8      947.45      983.70     20.84 o
   1   1   8      845.35      838.95     18.03 o
   2   1   8      216.77      199.62      9.60 o
   3   1   8      172.72      156.00      7.99 o
   4   1   8      798.49      744.87     18.71 o
   5   1   8       17.14       10.09      3.39 o
   6   1   8      382.03      407.15     16.24 o
   7   1   8       94.88       85.63      5.15 o
   8   1   8      104.56       96.73      5.68 o
  -5   2   8        0.10        0.97      7.81 o
  -4   2   8       38.72       41.48      3.98 o
  -3   2   8       15.84       17.05      3.47 o
  -2   2   8      172.93      182.90      9.54 o
  -1   2   8        6.19        0.38      6.35 o
   0   2   8       12.24       12.35      5.13 o
   1   2   8       57.60       55.48      3.03 o
   2   2   8       26.67       21.97      2.74 o
   3   2   8       48.51       48.16      3.16 o
   4   2   8      239.15      235.03     11.39 o
   5   2   8        3.69        5.20      3.07 o
   6   2   8      132.69      129.30      5.91 o
   7   2   8        0.92        4.98      6.84 o
   8   2   8        0.97        0.95      7.54 o
  -4   3   8        5.64        8.30      3.80 o
  -3   3   8        5.25        7.19      3.27 o
  -2   3   8      350.82      312.63     14.29 o
  -1   3   8      210.10      202.94     10.06 o
   0   3   8      155.62      164.91      5.62 o
   1   3   8       38.44       33.93      2.87 o
   2   3   8       31.41       26.17      2.76 o
   3   3   8        0.72        2.83      5.44 o
   4   3   8      634.92      601.77     16.74 o
   5   3   8       15.00       15.53      3.30 o
   6   3   8      179.17      174.31      8.94 o
   7   3   8        2.77        6.59      6.44 o
   8   3   8        6.69        6.26      3.89 o
  -4   4   8       44.68       48.00      4.49 o
  -3   4   8       67.31       72.73      4.78 o
  -2   4   8       18.45       26.34      3.41 o
  -1   4   8       23.02       24.89      3.29 o
   0   4   8      148.90      156.48      6.47 o
   1   4   8      260.49      239.44     10.26 o
   2   4   8      121.09      124.78      5.95 o
   3   4   8      234.70      220.24     10.69 o
   4   4   8      432.43      419.90     14.47 o
   5   4   8       13.66       13.25      3.23 o
   6   4   8       36.14       35.70      3.65 o
   7   4   8       42.87       52.49      4.18 o
   8   4   8      151.21      160.95      7.59 o
  -3   5   8       10.82        4.56      7.68 o
  -2   5   8        0.20        2.28      5.88 o
  -1   5   8       21.38       15.31      3.25 o
   0   5   8        2.44        1.30      4.29 o
   1   5   8        4.88        5.44      5.82 o
   2   5   8        3.76        2.85      2.72 o
   3   5   8       75.65       72.34      3.83 o
   4   5   8      129.00      134.56      7.10 o
   5   5   8      250.05      275.67     13.43 o
   6   5   8        1.31        0.82      6.55 o
   7   5   8        0.24        0.99      7.92 o
   8   5   8        5.58        5.09      7.70 o
  -3   6   8       20.99       20.04      4.12 o
  -2   6   8       27.61       32.45      3.76 o
  -1   6   8       62.58       72.29      4.54 o
   0   6   8       25.21       25.28      3.29 o
   1   6   8       52.76       51.05      3.70 o
   2   6   8       66.61       70.21      4.05 o
   3   6   8       75.55       71.50      4.07 o
   4   6   8       59.14       62.93      4.03 o
   5   6   8      203.39      216.03     10.73 o
   6   6   8       74.94       76.05      4.60 o
   7   6   8       55.33       65.34      4.58 o
   8   6   8       84.12       91.54      5.40 o
  -2   7   8        5.78        6.24      7.10 o
  -1   7   8       28.07       20.28      3.92 o
   0   7   8       66.67       63.23      3.09 o
   1   7   8      132.79      150.58      7.43 o
   2   7   8       11.07        8.58      3.12 o
   3   7   8      286.57      280.53     12.34 o
   4   7   8       85.70       86.67      4.56 o
   5   7   8      243.11      235.19     11.83 o
   6   7   8       64.25       69.68      4.53 o
   7   7   8       60.46       69.33      4.71 o
   8   7   8      119.35      112.86      6.10 o
  -1   8   8        0.09        2.77      7.32 o
   0   8   8        2.21        0.89      4.99 o
   1   8   8       17.71       18.25      3.56 o
   2   8   8        7.26        0.97      7.76 o
   3   8   8       43.85       42.72      4.07 o
   4   8   8       16.57        5.09      7.67 o
   5   8   8        0.01        0.93      7.43 o
   6   8   8        1.89        4.89      7.06 o
   7   8   8        0.19        5.88      6.86 o
   8   8   8        1.21        0.93      7.50 o
   0   9   8        9.53       10.01      3.80 o
   1   9   8      109.90      102.97      5.77 o
   2   9   8       90.56       90.05      5.27 o
   3   9   8       64.87       64.28      4.56 o
   4   9   8       32.35       38.03      4.09 o
   5   9   8      132.29      133.56      7.77 o
   6   9   8       86.11       84.55      5.46 o
   7   9   8       13.13       14.98      4.31 o
   2  10   8       20.65       22.01      4.33 o
   3  10   8        0.61        2.72      7.37 o
   4  10   8       34.74       41.23      4.53 o
   5  10   8       14.68        5.62      8.83 o
   6  10   8       14.89        7.21      9.62 o
  -1  -9   9        4.51        5.66      7.63 o
  -3  -8   9        0.09        0.78      6.30 o
  -2  -8   9        0.45        0.95      7.61 o
  -1  -8   9       33.90       27.16      4.27 o
   0  -8   9        0.08        2.53      2.80 o
   1  -8   9       38.25       32.61      4.12 o
   2  -8   9        1.94        0.64      3.56 o
  -4  -7   9       10.69       15.70      4.05 o
  -3  -7   9        0.39        3.72      6.44 o
  -2  -7   9        0.84        1.20      6.95 o
  -1  -7   9       30.54       24.58      3.69 o
   0  -7   9        9.13        8.92      2.28 o
   1  -7   9       14.65        9.93      3.32 o
   2  -7   9        0.04        1.30      3.14 o
   3  -7   9       31.62       32.10      4.20 o
  -5  -6   9       28.37       38.00      4.49 o
  -4  -6   9       38.54       35.50      4.29 o
  -3  -6   9       69.64       77.76      4.64 o
  -2  -6   9       85.44       92.42      5.44 o
  -1  -6   9      136.59      143.47      7.46 o
   0  -6   9        0.62        1.78      2.53 o
   1  -6   9      143.77      140.78      6.97 o
   2  -6   9       18.02       14.47      3.41 o
   3  -6   9       92.10       88.81      5.09 o
   4  -6   9       28.62       28.42      4.34 o
  -5  -5   9        4.16        1.06      8.40 o
  -4  -5   9        2.73        8.58      7.25 o
  -3  -5   9        1.32        0.55      6.44 o
  -2  -5   9       62.19       51.37      4.02 o
  -1  -5   9        0.08        0.80      6.46 o
   0  -5   9       29.08       36.88      3.49 o
   1  -5   9      116.62      106.38      4.54 o
   2  -5   9       44.84       47.21      3.74 o
   3  -5   9        2.17        0.88      7.03 o
   4  -5   9        0.04        0.62      6.79 o
   5  -5   9        0.11        0.95      7.63 o
  -5  -4   9        7.54       15.73      3.96 o
  -4  -4   9       35.87       25.99      3.98 o
  -3  -4   9       28.97       20.75      3.74 o
  -2  -4   9       75.33       82.00      4.34 o
  -1  -4   9      398.59      406.47     15.37 o
   0  -4   9       15.06       12.99      2.13 o
   1  -4   9       76.23       78.84      4.11 o
   2  -4   9        7.22       13.21      2.85 o
   3  -4   9       37.06       35.84      3.60 o
   4  -4   9       22.48       28.87      3.83 o
   5  -4   9       60.66       62.78      4.65 o
   6  -4   9        2.11        1.04      8.29 o
  -5  -3   9       27.44       30.04      4.31 o
  -4  -3   9       84.17       90.27      4.87 o
  -3  -3   9       69.59       72.25      4.33 o
  -2  -3   9      233.98      229.97     10.64 o
  -1  -3   9      113.42      114.63      6.55 o
   0  -3   9      356.11      382.61     16.11 o
   1  -3   9        8.72        0.77      6.13 o
   2  -3   9      155.45      169.13      9.27 o
   3  -3   9      124.01      134.30      6.83 o
   4  -3   9      118.10      111.75      5.38 o
   5  -3   9        9.50       12.43      3.05 o
   6  -3   9       20.80       17.56      3.85 o
  -5  -2   9        4.71        1.33      7.72 o
  -4  -2   9        9.67        1.15      7.14 o
  -3  -2   9       37.63       30.62      3.85 o
  -2  -2   9        9.31        9.22      3.12 o
  -1  -2   9      117.54      114.85      5.38 o
   0  -2   9      133.64      140.05      6.15 o
   1  -2   9        1.94        0.73      5.82 o
   2  -2   9        7.43        6.75      2.76 o
   3  -2   9        4.20       11.75      2.77 o
   4  -2   9        0.07        4.80      6.19 o
   5  -2   9        1.26        0.82      6.59 o
   6  -2   9       58.95       61.07      4.73 o
   7  -2   9       41.35       43.29      4.58 o
  -5  -1   9       27.84       29.38      4.23 o
  -4  -1   9       50.72       50.13      4.64 o
  -3  -1   9        6.75        2.74      3.16 o
  -2  -1   9      334.83      377.67     14.80 o
  -1  -1   9       10.86        5.22      3.01 o
   0  -1   9      547.36      523.85     11.32 o
   1  -1   9       75.35       78.20      3.92 o
   2  -1   9       80.39       80.59      4.27 o
   3  -1   9       12.96        2.83      6.72 o
   4  -1   9       33.33       34.09      3.65 o
   5  -1   9       21.62       16.43      3.49 o
   6  -1   9      266.52      270.62     12.99 o
   7  -1   9       40.49       42.01      4.38 o
  -5   0   9       13.09       17.65      4.22 o
  -4   0   9       56.15       57.16      4.22 o
  -3   0   9      200.92      208.84     10.77 o
  -2   0   9       16.27       15.82      3.12 o
  -1   0   9      118.02      131.04      6.13 o
   0   0   9      382.02      397.41     22.18 o
   1   0   9      219.49      224.35     11.13 o
   2   0   9       57.39       61.61      3.27 o
   3   0   9      109.22      110.56      5.88 o
   4   0   9      169.98      171.83      8.27 o
   5   0   9      249.83      268.72     13.27 o
   6   0   9       45.98       50.99      4.27 o
   7   0   9      147.13      146.28      8.01 o
   8   0   9        4.41        1.17      9.38 o
  -4   1   9       15.83       23.23      3.78 o
  -3   1   9       15.15       20.51      3.50 o
  -2   1   9      104.76       93.13      5.35 o
  -1   1   9      101.71       96.56      5.27 o
   0   1   9       82.65       86.29      2.80 o
   1   1   9       38.06       34.80      2.96 o
   2   1   9        0.63        6.06      2.37 o
   3   1   9        0.06        1.55      2.52 o
   4   1   9       85.13       89.74      4.75 o
   5   1   9        4.34        9.75      3.10 o
   6   1   9       13.96        3.16      7.39 o
   7   1   9        4.49        6.57      6.33 o
   8   1   9        4.27        1.10      8.69 o
  -4   2   9        6.88        8.03      7.14 o
  -3   2   9      131.07      145.73      7.21 o
  -2   2   9       29.99       32.01      3.65 o
  -1   2   9      236.69      237.82     10.59 o
   0   2   9      150.42      154.75      5.21 o
   1   2   9       61.61       53.69      3.41 o
   2   2   9      164.11      138.06      7.43 o
   3   2   9      326.28      321.75     12.99 o
   4   2   9       19.40       22.41      3.10 o
   5   2   9      442.14      425.12     16.30 o
   6   2   9       18.47       25.20      3.50 o
   7   2   9      138.66      139.36      6.37 o
   8   2   9       17.85        9.33      8.52 o
  -4   3   9        0.20        0.95      7.61 o
  -3   3   9       59.08       56.94      4.64 o
  -2   3   9       22.98       16.30      3.43 o
  -1   3   9        3.97        0.47      5.99 o
   0   3   9       58.97       59.90      2.60 o
   1   3   9      161.25      165.49      8.94 o
   2   3   9       44.24       47.09      3.38 o
   3   3   9       65.66       63.44      3.54 o
   4   3   9       37.60       29.24      3.50 o
   5   3   9        3.85        0.86      6.88 o
   6   3   9        0.74        3.08      6.42 o
   7   3   9       48.83       51.59      4.31 o
   8   3   9       64.36       63.91      5.07 o
  -3   4   9       31.36       34.58      4.14 o
  -2   4   9        2.40        0.86      6.86 o
  -1   4   9       35.13       32.92      3.67 o
   0   4   9      103.20      110.20      5.50 o
   1   4   9       14.23       14.51      2.85 o
   2   4   9       13.67       12.81      2.92 o
   3   4   9      179.72      149.80      7.85 o
   4   4   9       39.47       37.74      3.49 o
   5   4   9       62.11       65.04      3.94 o
   6   4   9       27.18       25.79      3.65 o
   7   4   9       37.58       41.85      4.22 o
   8   4   9       54.37       58.26      4.98 o
  -3   5   9       34.20       39.64      4.62 o
  -2   5   9       80.54       85.48      5.07 o
  -1   5   9       85.47       84.26      4.89 o
   0   5   9       14.93       15.49      2.24 o
   1   5   9       42.39       48.78      3.56 o
   2   5   9      100.69       98.31      4.84 o
   3   5   9       90.04       88.82      4.89 o
   4   5   9      372.75      379.06     15.04 o
   5   5   9      125.80      120.20      6.26 o
   6   5   9       59.51       70.06      4.42 o
   7   5   9       99.14      111.47      5.48 o
   8   5   9      114.70      126.09      6.33 o
  -2   6   9        1.97        5.42      6.92 o
  -1   6   9        0.18        0.75      5.95 o
   0   6   9       42.91       45.58      2.75 o
   1   6   9       52.03       52.29      3.96 o
   2   6   9      112.86      100.50      5.42 o
   3   6   9        4.58        0.80      6.50 o
   4   6   9      212.09      216.98      9.87 o
   5   6   9        3.27        0.91      7.30 o
   6   6   9        3.26        1.70      7.01 o
   7   6   9       48.38       53.73      4.29 o
   8   6   9       77.88       70.61      5.27 o
  -1   7   9        6.65        5.37      7.41 o
   0   7   9       20.50       21.55      2.83 o
   1   7   9       64.13       70.57      4.47 o
   2   7   9      171.18      182.52      8.56 o
   3   7   9       17.41       17.28      3.36 o
   4   7   9      166.10      180.59      9.64 o
   5   7   9       23.86       27.25      3.76 o
   6   7   9       11.87        4.98      3.69 o
   7   7   9       98.05       89.88      5.58 o
   8   7   9       92.48      100.38      5.82 o
   0   8   9       42.76       56.58      4.20 o
   1   8   9       42.72       46.06      4.27 o
   2   8   9      131.21      153.03      6.79 o
   3   8   9       18.72        8.61      8.25 o
   4   8   9      202.06      223.73     11.02 o
   5   8   9      177.83      177.37      8.85 o
   6   8   9      117.44      138.85      6.83 o
   7   8   9       42.00       47.20      4.71 o
   1   9   9        1.29        1.04      8.38 o
   2   9   9       30.64       37.03      4.23 o
   3   9   9       44.46       45.84      4.33 o
   4   9   9       12.66       17.48      3.69 o
   5   9   9        3.18        1.33      7.56 o
   6   9   9        6.20        9.02      7.25 o
   4  10   9        5.67        6.94      3.92 o
  -2  -8  10        3.18        5.66      8.18 o
  -1  -8  10       38.45       32.74      4.56 o
   0  -8  10       13.71       17.45      2.72 o
   1  -8  10       15.85       19.44      4.20 o
  -3  -7  10       21.87       16.61      4.34 o
  -2  -7  10       51.05       47.98      4.42 o
  -1  -7  10        2.16        6.46      3.21 o
   0  -7  10       16.90       20.79      2.50 o
   1  -7  10        6.97        7.72      7.39 o
   2  -7  10       24.78       32.30      3.60 o
  -4  -6  10        0.65        1.00      7.99 o
  -3  -6  10       17.02       22.36      3.56 o
  -2  -6  10        2.42        0.60      6.48 o
  -1  -6  10        2.37        2.79      3.25 o
   0  -6  10       25.72       22.75      2.87 o
   1  -6  10        1.39        5.49      3.05 o
   2  -6  10        8.22        4.25      7.48 o
   3  -6  10        1.36        0.75      5.97 o
   4  -6  10       10.01       14.60      4.11 o
  -4  -5  10       25.47       23.51      4.22 o
  -3  -5  10       18.47       16.24      3.67 o
  -2  -5  10      101.57       99.03      4.87 o
  -1  -5  10       48.13       52.93      3.89 o
   0  -5  10       35.60       43.49      2.57 o
   1  -5  10        3.47        0.89      7.19 o
   2  -5  10       37.20       41.15      4.00 o
   3  -5  10       61.51       66.05      4.51 o
   4  -5  10       81.39       86.62      5.16 o
   5  -5  10        0.26        1.06      8.52 o
  -4  -4  10       14.46       16.37      3.74 o
  -3  -4  10       14.65        6.94      7.50 o
  -2  -4  10        2.24        1.62      6.28 o
  -1  -4  10        9.41        2.03      6.52 o
   0  -4  10       14.62        9.15      2.82 o
   1  -4  10       91.06       84.35      4.38 o
   2  -4  10       27.59       24.40      3.30 o
   3  -4  10       77.55       73.82      4.58 o
   4  -4  10        8.72        6.04      7.19 o
   5  -4  10        0.39        4.51      7.26 o
  -4  -3  10       11.45       14.91      3.45 o
  -3  -3  10       26.59       26.77      3.72 o
  -2  -3  10        1.95        0.88      6.95 o
  -1  -3  10       26.46       22.45      3.30 o
   0  -3  10        0.12        1.84      3.80 o
   1  -3  10       81.88       81.51      4.82 o
   2  -3  10       13.81       10.40      3.14 o
   3  -3  10        0.24        6.06      6.17 o
   4  -3  10       70.35       70.87      4.54 o
   5  -3  10       10.82       16.53      3.58 o
   6  -3  10        1.22        1.02      8.16 o
  -4  -2  10       13.96       16.90      3.87 o
  -3  -2  10       58.89       57.94      4.23 o
  -2  -2  10        3.20        3.52      3.16 o
  -1  -2  10      457.89      462.94     16.13 o
   0  -2  10       35.07       35.44      2.46 o
   1  -2  10       69.12       69.13      4.05 o
   2  -2  10       35.77       37.03      3.50 o
   3  -2  10      119.04      114.56      6.50 o
   4  -2  10       52.79       61.12      4.11 o
   5  -2  10      145.09      148.21      7.06 o
   6  -2  10      122.78      117.93      5.95 o
   7  -2  10       56.06       50.63      5.57 o
  -4  -1  10       19.56       25.66      3.89 o
  -3  -1  10       10.48       14.03      3.30 o
  -2  -1  10       26.98       25.86      3.36 o
  -1  -1  10        0.07        6.44      5.44 o
   0  -1  10      112.15      122.98      4.18 o
   1  -1  10       51.84       58.84      3.81 o
   2  -1  10        7.98        4.69      6.75 o
   3  -1  10      148.51      159.80      8.10 o
   4  -1  10       19.54       22.06      3.34 o
   5  -1  10       35.33       35.02      3.72 o
   6  -1  10        5.16        5.31      3.60 o
   7  -1  10        4.89        1.10      8.80 o
  -4   0  10       11.38       12.76      4.07 o
  -3   0  10      154.82      152.26      7.72 o
  -2   0  10       30.49       30.37      3.52 o
  -1   0  10       16.77       16.26      3.01 o
   0   0  10       29.04       26.32      2.29 o
   1   0  10      186.63      185.22      9.42 o
   2   0  10       54.01       55.59      3.52 o
   3   0  10      125.13      117.77      5.53 o
   4   0  10       65.72       72.00      3.92 o
   5   0  10      146.74      146.46      7.41 o
   6   0  10       51.09       52.25      4.53 o
   7   0  10       27.72       26.19      4.11 o
  -4   1  10       31.67       29.29      4.45 o
  -3   1  10        0.94        3.34      3.08 o
  -2   1  10      111.71      108.50      5.89 o
  -1   1  10       53.17       49.84      3.43 o
   0   1  10      136.17      130.88      4.85 o
   1   1  10      142.77      146.17      7.70 o
   2   1  10       30.20       30.15      3.12 o
   3   1  10       93.26       91.27      4.20 o
   4   1  10      106.81      113.41      5.75 o
   5   1  10      153.42      156.92      7.32 o
   6   1  10      224.57      230.57     12.45 o
   7   1  10       66.66       67.75      4.82 o
   8   1  10       15.33       16.85      4.22 o
  -4   2  10        3.41        4.20      3.87 o
  -3   2  10        4.66        8.19      7.90 o
  -2   2  10        0.47        0.78      6.33 o
  -1   2  10       47.15       45.86      3.91 o
   0   2  10        6.61        5.93      2.76 o
   1   2  10        0.11        3.41      5.55 o
   2   2  10        4.72        3.78      6.11 o
   3   2  10       33.59       31.32      3.30 o
   4   2  10       17.70       16.94      3.32 o
   5   2  10        1.17        0.89      7.12 o
   6   2  10       12.77        8.83      8.19 o
   7   2  10        3.55        3.83      3.38 o
   8   2  10        4.61        6.26      8.78 o
  -3   3  10        0.31        1.02      8.19 o
  -2   3  10       74.20       70.14      4.60 o
  -1   3  10       36.89       39.44      3.72 o
   0   3  10      104.19      106.80      3.80 o
   1   3  10      170.13      183.16      9.44 o
   2   3  10       27.54       26.52      3.21 o
   3   3  10       18.55       14.64      3.29 o
   4   3  10      255.92      269.72     13.32 o
   5   3  10       38.97       47.80      3.94 o
   6   3  10       50.60       62.62      4.22 o
   7   3  10      107.51      102.62      5.64 o
   8   3  10       78.42       74.70      5.27 o
  -3   4  10       20.08       24.04      4.53 o
  -2   4  10       54.19       63.37      4.60 o
  -1   4  10        3.63        8.12      2.97 o
   0   4  10       27.02       30.09      4.47 o
   1   4  10       46.56       46.74      3.69 o
   2   4  10      171.09      164.87      7.77 o
   3   4  10      157.64      153.98      7.54 o
   4   4  10      131.17      132.59      6.24 o
   5   4  10      131.52      140.47      6.75 o
   6   4  10       22.28       27.38      3.85 o
   7   4  10       50.96       49.71      4.56 o
   8   4  10      104.28      102.55      5.80 o
  -2   5  10       23.83       20.57      4.20 o
  -1   5  10        6.41        0.60      7.70 o
   0   5  10       34.14       34.01      2.66 o
   1   5  10       41.00       44.00      3.50 o
   2   5  10        9.98       12.32      2.97 o
   3   5  10        0.15        0.86      6.81 o
   4   5  10       92.30       87.73      4.71 o
   5   5  10       20.12       21.92      3.56 o
   6   5  10        1.38        0.88      7.06 o
   7   5  10        0.14        9.27      3.43 o
   8   5  10        4.76       14.44      4.05 o
  -1   6  10        7.88        8.72      3.69 o
   0   6  10      115.42      122.12      9.36 o
   1   6  10      169.52      172.90      8.14 o
   2   6  10       78.25       82.60      4.56 o
   3   6  10      231.67      225.59     11.50 o
   4   6  10      136.31      147.44      6.84 o
   5   6  10      118.24      106.45      5.40 o
   6   6  10       90.66       98.75      5.24 o
   7   6  10      207.81      207.63     10.38 o
   8   6  10      348.01      330.88     16.24 o
   0   7  10        7.59        8.38      3.08 o
   1   7  10       30.37       28.22      4.05 o
   2   7  10        5.95        4.14      7.12 o
   3   7  10       87.78       87.44      4.87 o
   4   7  10       70.89       59.81      4.64 o
   5   7  10      115.92      109.52      5.29 o
   6   7  10       43.77       47.54      4.38 o
   7   7  10       24.65       27.23      4.38 o
   1   8  10       33.69       35.57      4.40 o
   2   8  10        3.52       10.93      3.38 o
   3   8  10       28.87       31.88      4.00 o
   4   8  10        2.00        0.64      7.30 o
   5   8  10       19.30        5.22      7.88 o
   6   8  10       35.41       42.23      4.64 o
   7   8  10        3.40        6.44      8.14 o
   3   9  10       33.08       29.09      4.54 o
   4   9  10       32.69       25.15      4.64 o
   5   9  10       54.21       57.63      4.93 o
  -2  -7  11       46.35       55.61      4.84 o
  -1  -7  11        3.01        0.69      7.59 o
   0  -7  11       19.57       22.37      5.02 o
   1  -7  11       14.21       17.12      4.02 o
  -3  -6  11       16.40        9.67      7.83 o
  -2  -6  11        0.44        0.93      7.45 o
  -1  -6  11       55.45       64.92      4.42 o
   0  -6  11       19.68       24.79      3.85 o
   1  -6  11        6.73        7.28      3.32 o
   2  -6  11       32.63       29.09      4.02 o
   3  -6  11       49.00       42.58      4.65 o
  -3  -5  11        8.45        6.61      7.17 o
  -2  -5  11        7.99        6.79      3.52 o
  -1  -5  11        0.35        0.58      6.52 o
   0  -5  11        4.66        4.67      2.79 o
   1  -5  11        1.33        6.46      2.90 o
   2  -5  11       11.95        0.84      6.75 o
   3  -5  11        0.23        1.28      6.13 o
   4  -5  11        1.66        8.27      3.47 o
  -3  -4  11       57.37       53.42      4.51 o
  -2  -4  11        0.74        5.99      5.99 o
  -1  -4  11        5.13        2.81      6.84 o
   0  -4  11       34.85       29.03      3.27 o
   1  -4  11       30.85       29.82      3.65 o
   2  -4  11       38.18       43.58      3.74 o
   3  -4  11       79.36       78.97      4.93 o
   4  -4  11        2.83        0.97      7.74 o
   5  -4  11       27.60       31.96      4.36 o
  -4  -3  11       12.26       20.09      4.12 o
  -3  -3  11       17.73       23.01      3.74 o
  -2  -3  11       38.12       30.33      3.92 o
  -1  -3  11       87.53       82.11      4.75 o
   0  -3  11       15.04       17.23      2.19 o
   1  -3  11        3.43        0.78      6.28 o
   2  -3  11       94.10       88.37      4.64 o
   3  -3  11      107.52      121.95      6.53 o
   4  -3  11       69.75       90.21      4.71 o
   5  -3  11       29.53       21.83      4.18 o
   6  -3  11       43.19       47.76      4.75 o
  -4  -2  11        3.05        1.11      8.85 o
  -3  -2  11        7.51        0.95      7.52 o
  -2  -2  11        1.92        5.69      6.48 o
  -1  -2  11        0.03        5.77      5.57 o
   0  -2  11        0.09        0.71      4.01 o
   1  -2  11       16.93        7.81      6.62 o
   2  -2  11        7.49        6.42      3.07 o
   3  -2  11       26.35       29.04      3.47 o
   4  -2  11        3.87        0.93      7.46 o
   5  -2  11       58.16       56.52      4.69 o
   6  -2  11        0.52        1.00      7.98 o
  -4  -1  11       36.36       36.83      5.00 o
  -3  -1  11       20.98       23.03      4.09 o
  -2  -1  11       10.44       14.13      3.21 o
  -1  -1  11        8.90       11.46      3.21 o
   0  -1  11      108.36      114.43      3.79 o
   1  -1  11      258.30      267.88     11.61 o
   2  -1  11      229.76      219.11     10.75 o
   3  -1  11       66.15       64.22      4.20 o
   4  -1  11      234.53      237.07     11.81 o
   5  -1  11       63.58       64.88      4.47 o
   6  -1  11       52.33       53.20      4.45 o
   7  -1  11       47.76       50.37      5.07 o
  -3   0  11        4.15        1.93      7.83 o
  -2   0  11       17.10       20.08      3.45 o
  -1   0  11      145.65      142.26      7.54 o
   0   0  11       33.06       35.04      2.37 o
   1   0  11        4.40        0.75      5.99 o
   2   0  11        6.60        0.82      6.53 o
   3   0  11        0.38        0.49      6.19 o
   4   0  11      104.23       96.47      5.11 o
   5   0  11       17.62       16.21      3.56 o
   6   0  11       67.67       72.33      4.89 o
   7   0  11       11.34       17.68      4.07 o
  -3   1  11        0.12        1.99      7.90 o
  -2   1  11       25.95       32.89      3.47 o
  -1   1  11       63.19       60.50      4.23 o
   0   1  11       44.75       38.71      2.56 o
   1   1  11       38.34       37.76      3.63 o
   2   1  11      166.93      161.99      7.83 o
   3   1  11        1.55        6.70      5.79 o
   4   1  11      111.16      105.51      5.09 o
   5   1  11       92.33       83.75      4.87 o
   6   1  11       82.18       90.98      5.20 o
   7   1  11       23.98       19.58      4.05 o
  -3   2  11       60.57       54.22      4.93 o
  -2   2  11        6.78        5.68      3.38 o
  -1   2  11       17.77        6.08      7.01 o
   0   2  11      168.15      173.11     13.99 o
   1   2  11      119.63      127.48      6.50 o
   2   2  11       52.43       53.22      3.61 o
   3   2  11       57.96       67.85      3.81 o
   4   2  11      297.82      276.91     12.32 o
   5   2  11      101.38      107.35      5.57 o
   6   2  11       89.89       80.94      4.98 o
   7   2  11       59.75       64.26      4.75 o
  -2   3  11        0.93        0.95      7.63 o
  -1   3  11        2.01        7.54      6.22 o
   0   3  11        0.58        0.72      4.04 o
   1   3  11       44.12       42.40      3.72 o
   2   3  11        3.82        0.78      6.28 o
   3   3  11       82.61       84.96      4.60 o
   4   3  11        1.37        3.38      2.96 o
   5   3  11        7.89       14.00      3.47 o
   6   3  11       11.82       17.14      3.61 o
   7   3  11        8.24       11.41      3.65 o
  -2   4  11       21.49       20.13      4.18 o
  -1   4  11       10.54        6.97      3.52 o
   0   4  11        7.84       11.24      2.22 o
   1   4  11       17.71       20.02      3.21 o
   2   4  11       54.64       54.08      3.92 o
   3   4  11      158.58      140.45      6.72 o
   4   4  11      171.96      175.66      8.56 o
   5   4  11       48.90       47.38      4.51 o
   6   4  11       57.88       62.25      4.67 o
   7   4  11       59.46       69.21      5.02 o
  -1   5  11       44.03       41.15      4.34 o
   0   5  11       98.49       97.85      3.62 o
   1   5  11      220.47      207.73      9.44 o
   2   5  11       56.60       60.72      4.18 o
   3   5  11      103.88      101.31      5.48 o
   4   5  11      124.98      117.15      6.57 o
   5   5  11      106.02      112.73      5.68 o
   6   5  11       95.02       97.68      5.22 o
   7   5  11      241.58      239.02     12.39 o
   0   6  11        0.51        3.69      4.61 o
   1   6  11        1.01        0.99      7.87 o
   2   6  11       14.54        9.44      3.83 o
   3   6  11        0.07        0.71      5.75 o
   4   6  11        3.40        0.89      7.19 o
   5   6  11        2.68        2.26      3.36 o
   6   6  11        0.90        3.23      6.68 o
   7   6  11       30.39       31.77      4.85 o
   1   7  11       26.36       36.08      4.03 o
   2   7  11       94.47      102.46      5.51 o
   3   7  11       94.30      101.27      5.24 o
   4   7  11       99.74      104.36      5.49 o
   5   7  11      110.51      113.52      5.62 o
   6   7  11       28.57       35.48      4.47 o
   7   7  11       34.07       41.41      4.54 o
   2   8  11       16.52       24.71      4.03 o
   3   8  11       12.20        1.08      8.60 o
   4   8  11       25.73       34.35      4.40 o
   5   8  11       19.02       22.05      4.02 o
   6   8  11       17.69       23.01      4.38 o
  -1  -6  12       51.34       51.36      4.69 o
   0  -6  12       13.51       14.87      5.34 o
   1  -6  12        4.09        6.84      7.45 o
   2  -6  12        4.91        9.49      3.39 o
  -2  -5  12       51.92       53.33      4.64 o
  -1  -5  12        1.19        0.89      7.17 o
   0  -5  12       10.89       15.34      5.42 o
   1  -5  12       34.63       30.33      4.02 o
   2  -5  12       49.53       37.96      4.43 o
   3  -5  12       13.17       13.87      3.96 o
  -2  -4  12        8.13        5.29      7.30 o
  -1  -4  12        0.75        0.62      6.31 o
   0  -4  12        4.34        5.78      2.24 o
   1  -4  12        0.89        5.40      6.64 o
   2  -4  12       18.29       13.76      3.56 o
   3  -4  12       25.91       27.34      4.00 o
   4  -4  12        0.50        1.00      7.98 o
  -3  -3  12        0.09        2.76      6.88 o
  -2  -3  12       46.98       53.97      4.38 o
  -1  -3  12       12.66       13.41      3.21 o
   0  -3  12        2.76        0.54      2.93 o
   1  -3  12        5.71        7.35      3.03 o
   2  -3  12       69.09       71.67      4.67 o
   3  -3  12       42.94       45.63      4.33 o
   4  -3  12       87.75       85.85      5.33 o
   5  -3  12        8.77       17.08      3.54 o
  -3  -2  12       18.63       22.94      3.92 o
  -2  -2  12       23.79       28.01      3.92 o
  -1  -2  12        9.74       14.18      3.36 o
   0  -2  12      136.74      144.69      6.26 o
   1  -2  12      167.70      154.49      8.23 o
   2  -2  12       71.00       65.17      4.53 o
   3  -2  12      104.99      101.69      5.02 o
   4  -2  12       21.24       29.73      3.91 o
   5  -2  12       15.63       17.17      3.89 o
  -3  -1  12        2.83        1.41      8.49 o
  -2  -1  12        0.41        0.91      7.30 o
  -1  -1  12       12.95       12.03      3.38 o
   0  -1  12       11.92        9.65      3.95 o
   1  -1  12       71.88       72.55      4.40 o
   2  -1  12       43.51       35.39      3.85 o
   3  -1  12        8.88        3.32      7.41 o
   4  -1  12        9.72       14.22      3.29 o
   5  -1  12        0.64        6.95      3.41 o
   6  -1  12        0.34        8.08      6.81 o
  -3   0  12       24.65       26.01      4.27 o
  -2   0  12       63.76       70.68      4.76 o
  -1   0  12       53.58       49.33      4.14 o
   0   0  12       91.11       86.64      5.58 o
   1   0  12       80.43       88.70      4.47 o
   2   0  12       21.28       25.04      3.47 o
   3   0  12      220.22      203.66     10.20 o
   4   0  12      100.63      112.06      4.95 o
   5   0  12      150.31      152.92      7.56 o
   6   0  12       74.24       78.17      5.07 o
  -2   1  12        0.31        3.29      6.97 o
  -1   1  12        8.23        9.34      3.34 o
   0   1  12       42.95       46.39      2.82 o
   1   1  12       47.80       44.18      4.05 o
   2   1  12        4.46        3.96      3.08 o
   3   1  12       45.84       40.00      3.83 o
   4   1  12       41.02       46.59      4.11 o
   5   1  12       26.06       27.76      3.91 o
   6   1  12        7.05        3.25      8.41 o
   7   1  12        4.90        8.54      7.79 o
  -2   2  12        2.74        8.16      6.86 o
  -1   2  12        0.12        0.88      7.06 o
   0   2  12       17.60       18.34      2.53 o
   1   2  12      105.13      101.36      4.78 o
   2   2  12        0.77        0.88      6.99 o
   3   2  12       42.33       36.56      3.72 o
   4   2  12        5.48        3.30      6.31 o
   5   2  12       14.47       19.38      3.70 o
   6   2  12        4.92        1.92      7.45 o
   7   2  12        7.17        6.99      8.32 o
  -1   3  12       58.96       57.96      4.64 o
   0   3  12       62.90       61.85      3.12 o
   1   3  12       64.66       72.49      4.51 o
   2   3  12      122.07      112.08      5.16 o
   3   3  12      133.27      136.75      6.88 o
   4   3  12      116.62      115.54      5.80 o
   5   3  12      151.58      147.01      7.99 o
   6   3  12       87.04       99.32      5.77 o
   7   3  12       30.35       36.23      4.27 o
  -1   4  12        6.32        4.54      3.56 o
   0   4  12       73.20       67.74      3.30 o
   1   4  12       29.60       27.65      3.98 o
   2   4  12       45.41       35.19      4.11 o
   3   4  12        0.23        1.66      3.14 o
   4   4  12       54.14       47.16      4.43 o
   5   4  12       34.09       35.55      4.05 o
   6   4  12       20.44       16.04      3.94 o
   7   4  12       21.05       20.17      4.25 o
   0   5  12       27.02       28.91      3.04 o
   1   5  12        3.60        3.74      3.49 o
   2   5  12       17.73        6.02      7.32 o
   3   5  12       39.63       39.31      3.94 o
   4   5  12       65.34       72.56      4.80 o
   5   5  12       71.19       77.07      5.02 o
   6   5  12       48.72       45.95      4.78 o
   7   5  12       32.90       34.99      4.85 o
   1   6  12       38.37       27.72      4.58 o
   2   6  12      127.20      127.37      6.97 o
   3   6  12       60.67       52.09      4.56 o
   4   6  12       80.87       85.92      5.04 o
   5   6  12       39.56       40.83      4.62 o
   6   6  12       18.89       19.53      4.40 o
   2   7  12       10.11        2.79      7.59 o
   3   7  12       10.67       10.44      3.91 o
   4   7  12        0.03        9.07      7.87 o
   5   7  12        0.53        0.97      7.70 o
   6   7  12        0.26        0.95      7.56 o
   0  -5  13        0.05        1.02      5.74 o
   1  -5  13       12.77       15.31      3.80 o
  -1  -4  13       27.81       24.40      4.12 o
   0  -4  13       22.79       24.46      2.83 o
   1  -4  13       20.49       10.06      3.94 o
   2  -4  13       38.72       32.16      4.29 o
   3  -4  13       56.26       61.25      5.16 o
  -1  -3  13        2.43        0.84      6.77 o
   0  -3  13       19.72       17.22      6.02 o
   1  -3  13       13.41       12.06      3.50 o
   2  -3  13       17.09       17.39      3.85 o
   3  -3  13        1.00        4.64      7.63 o
   4  -3  13        0.94        7.81      7.35 o
  -2  -2  13       10.01       15.35      3.96 o
  -1  -2  13       11.31       18.32      3.52 o
   0  -2  13       60.59       56.27      3.17 o
   1  -2  13       92.95       80.08      4.87 o
   2  -2  13       30.34       34.49      3.91 o
   3  -2  13       20.52       17.98      3.96 o
   4  -2  13       24.71       28.84      3.92 o
   5  -2  13       12.95       18.05      3.91 o
  -2  -1  13       20.73       19.84      4.03 o
  -1  -1  13       38.89       36.04      4.16 o
   0  -1  13       24.11       21.97      7.18 o
   1  -1  13        4.10        5.35      6.75 o
   2  -1  13       80.14       79.33      4.89 o
   3  -1  13       94.24       97.58      5.31 o
   4  -1  13       40.56       30.84      4.33 o
   5  -1  13       17.35       23.89      3.91 o
  -2   0  13        0.55        1.04      8.30 o
  -1   0  13        0.15        0.89      7.19 o
   0   0  13        0.10        3.22      4.41 o
   1   0  13        0.00        1.17      6.48 o
   2   0  13        7.84        4.07      7.01 o
   3   0  13        7.83        5.97      7.70 o
   4   0  13        4.50        5.53      7.46 o
   5   0  13        2.11        0.97      7.74 o
   6   0  13        6.26        1.08      8.63 o
  -1   1  13       18.38        8.60      7.98 o
   0   1  13      109.84      105.44      3.81 o
   1   1  13       88.74      103.86      5.04 o
   2   1  13       61.87       65.76      4.47 o
   3   1  13       12.18       13.12      3.38 o
   4   1  13       24.83       23.36      3.63 o
   5   1  13       40.48       45.33      4.31 o
   6   1  13       10.74        7.77      4.07 o
  -1   2  13       36.89       38.51      3.94 o
   0   2  13       14.29        9.06      2.59 o
   1   2  13       19.80       23.32      3.87 o
   2   2  13       20.55       19.71      3.67 o
   3   2  13       71.37       73.35      4.56 o
   4   2  13       92.23       91.71      4.95 o
   5   2  13       76.78       80.41      4.91 o
   6   2  13        8.78        3.05      3.96 o
   0   3  13        0.03        2.16      4.90 o
   1   3  13        5.21        4.45      3.32 o
   2   3  13        8.38        3.63      7.56 o
   3   3  13        0.58        0.84      6.66 o
   4   3  13        0.87        0.82      6.61 o
   5   3  13        6.91       13.71      3.50 o
   6   3  13        0.58        1.75      3.78 o
   0   4  13       22.80       26.95      2.92 o
   1   4  13       74.15       73.00      4.82 o
   2   4  13       20.13       22.67      3.56 o
   3   4  13       42.36       43.82      4.33 o
   4   4  13      111.22       98.48      5.58 o
   5   4  13       87.02       90.25      5.49 o
   6   4  13       16.52        9.82      9.14 o
   1   5  13       32.62       22.32      4.49 o
   2   5  13       14.98        9.27      8.49 o
   3   5  13        7.73        8.98      7.74 o
   4   5  13        5.61        4.98      3.69 o
   5   5  13        0.70        4.12      6.73 o
   6   5  13       11.36       14.44      4.09 o
   2   6  13       37.54       37.50      4.67 o
   3   6  13       35.81       33.76      4.34 o
   4   6  13       17.92        8.54      8.91 o
   5   6  13        3.14        5.02      8.63 o
   1  -3  14       52.97       51.81      4.75 o
   2  -3  14       22.00       24.16      4.43 o
   0  -2  14        0.12        2.61      5.15 o
   1  -2  14        2.33        7.41      7.72 o
   2  -2  14       12.81       17.96      3.69 o
   3  -2  14        5.32        8.83      3.76 o
   0  -1  14        0.88        3.70      4.91 o
   1  -1  14       22.44        5.29      8.14 o
   2  -1  14       35.98       33.78      4.23 o
   3  -1  14       39.31       43.24      4.60 o
   4  -1  14       10.57       15.57      4.05 o
   0   0  14       39.82       46.09      3.06 o
   1   0  14       46.25       46.72      4.56 o
   2   0  14        9.87        0.93      7.46 o
   3   0  14        0.20        0.99      7.85 o
   4   0  14       19.80        7.43      8.58 o
   5   0  14        5.18        1.06      8.43 o
   0   1  14        0.01        1.93      5.20 o
   1   1  14        8.14       17.58      3.27 o
   2   1  14        3.74        2.59      7.70 o
   3   1  14       39.25       41.48      4.43 o
   4   1  14       22.32       24.00      4.09 o
   5   1  14        0.01        1.00      8.10 o
   1   2  14        5.91        4.67      6.17 o
   2   2  14       16.21       10.48      8.43 o
   3   2  14        7.36        1.97      3.61 o
   4   2  14       36.97       37.52      4.36 o
   5   2  14        6.05        1.04      8.38 o
   1   3  14       30.38       30.50      4.51 o
   2   3  14        7.65        6.70      7.10 o
   3   3  14       23.08       22.65      4.07 o
   4   3  14       53.33       55.43      4.84 o
   5   3  14       19.54       21.13      4.20 o
   2   4  14        0.11        0.89      7.23 o
   3   4  14        0.94        0.93      7.52 o
   4   4  14        9.24        4.84      7.79 o
   5   4  14        0.86        1.04      8.34 o
 
